# Supplementary material for: Mass testing of healthcare workers for COVID-19—A single institution experience in Sabah, East Malaysia
Source: PLoS One. 2022 Aug 25;17(8):e0273326. doi: 10.1371/journal.pone.0273326 (PMC9409526; doi:10.1371/journal.pone.0273326)
Supplement: S1 File — Sheet 1: Data of all healthcare workers included in data analysis; Sheet 2: Data of all COVID-19 positive healthcare workers; Coding: Label for codes used. (XLSX) [file pone.0273326.s001.xlsx]

## Sheet: Sheet 1
Subject	Age	Gender	Clinical vs NonClinical	Profession	Workplace	Epid-link	Symptoms	Fever	Cough	Sore throat	SOB	Runny nose	PPE Set	Risk of exposure2_c	1st swab result	2nd swab result	3rd swab result	4th swab result	5th swab result	6th swab result	7th swab result	8th swab result	Total_SwabDone	Total_Pos	COVID
1	29	1	1	1	1	5	0						2		0	0	0	0					4	0	0
2	32	2	1	2	1	5	1		Ya			Ya	2		0	0	0	0					4	0	0
3	34	1	1	1	2	2	0						2		0	0							2	0	0
4	39	2	1	2	2	5	0						2		0	0							2	0	0
5	26	1	1	3	2	2	0						2		0	0							2	0	0
6	27	2	1	3	2	2	1		Ya	Ya			2		0	0							2	0	0
7	28	2	1	3	2	2	0						2		0	0							2	0	0
8	33	2	1	1	2	2	1			Ya		Ya	2		0	0	0	0					4	0	0
9	26	2	1	3	2	2	1			Ya			2		0	0							2	0	0
10	34	2	1	3	2	2	0						2		0	0							2	0	0
11	26	2	1	3	2	2	0						2		0	0							2	0	0
12	36	2	1	3	2	2	1	Ya					2		0	0							2	0	0
13	28	2	1	2		5	1	Ya	Ya			Ya	2		0	0	0						3	0	0
14	41	1	1	5	2	2	0								0	0							2	0	0
15	34	1	1	1	1	2	1			Ya					0	0							2	0	0
16	39	1	2	4	1	6	1	Ya					1		0	0							2	0	0
17	20	1	2	4	1	6	1		Ya						0	0							2	0	0
18	29	1	2	4	1	6	1	Ya					1		0	0							2	0	0
19	21	1	2	4	1	6	1	Ya					1		0	0							2	0	0
20	34	2	1	1		5	1	Ya	Ya	Ya					0	0	0						3	0	0
21	35	1	1	1		2	0								0	0							2	0	0
22	47	2	1	1		2	1		Ya				2		0	0							2	0	0
23	41	2	1	1	1	1	1		Ya				4		0	0							2	0	0
24	35	2	1	1		2	0						2		0	0							2	0	0
25	25	2	1	3	2	1	1	Ya					1	1	0	0							2	0	0
26	20	1	2	4		1	1	Ya					5	1	0	0							2	0	0
27	26	1	1	1	2	2	1						2	3	0	0							2	0	0
28	45	2	1	1	2	1	1		Ya				5	4	0	0	0						3	0	0
29	22	2	1	3	1	2	1	Ya	Ya			Ya	2	4	0	0							2	0	0
30	33	2	1	1	2	1	1		Ya				5	1	0	0	0	0					4	0	0
31	40	1	2	4	1	5	0						1	4	0	0							2	0	0
32	32	1	1	2	1	1	1	Ya	Ya	Ya		Ya	1	4	0	0							2	0	0
33	36	2	2	4	1	5	1	Ya		Ya			1	1	0	0							2	0	0
34	51	2	1	2	1	2	0						2	4	0	0							2	0	0
35	54	2	1	2	1	2	0						2	4	0	0							2	0	0
36	42	1	2	3	2	1	1	Ya		Ya			1	1	0	0							2	0	0
37	36	2	1	2	1	4	1	Ya	Ya	Ya		Ya	1	4	0	0							2	0	0
38	45	2	1	2	1	2	1	Ya	Ya	Ya			1	4	0	0							2	0	0
39	43	2	1	2	1	2	0						1	4	0	0							2	0	0
40	31	2	2	4	1	2	0						1	4	0	0							2	0	0
41	36	2	1	2	1	2	0						1	4	0	0							2	0	0
42	54	2	1	2	1	2	0						1	4	0	0							2	0	0
43	42	2	2	4	1	2	0						1	4	0	0							2	0	0
44	48	1	2	4	1	2	0						5	1	0	0							2	0	0
45	18	1	2	4	1	4	1	Ya	Ya				2	4	0	0							2	0	0
46	27	2	1	2	1	2	1			Ya			1	4	0	0							2	0	0
47	34	1	1	1	2	2	0						2	2	0	0							2	0	0
48	47	1	1	1	1	1	1		Ya				1	4	0	0							2	0	0
49	28	2	1	1	2	2	0						2	2	0	0							2	0	0
50	26	1	1	1	2	2	0						2	2	0	0	0	0					4	0	0
51	45	2	1	2	2	2	0						2	2	0	0							2	0	0
52	27	2	1	2	2	2	0						2	2	0	0							2	0	0
53	55	2	2	2	2	2	0						1	3	0	0							2	0	0
54	48	2	1	2	2	2	0						1	3	0	0							2	0	0
55	52	2	1	2	2	2	0						1	2	0	0	0	0					4	0	0
56	52	2	1	2	2	2	0						1	2	0	0							2	0	0
57	56	2	1	2	2	2	0						2	2	0	0							2	0	0
58	41	2	1	2	1	2	1		Ya				1	3	0	0							2	0	0
59	35	2	1	3	1	2	0						1	4	0	0							2	0	0
60	33	2	1	2	2	2	1	Ya	Ya	Ya			2	2	0	0							2	0	0
61	33	2	2	4	1	2	0						1	2	0	0							2	0	0
62	23	2	2	4	2	2	0						1	4	0	0							2	0	0
63	18	2	2	4	2	2	0						1	4	0	0							2	0	0
64	29	2	2	4		2	1					Ya	2	2	0	0							2	0	0
65	29	2	1	1	2	2	0						5		0	0							2	0	0
66	38	2	1	1	2	2	1		Ya	Ya			1		0	0							2	0	0
67	37	1	1	1	2	2	0						5		0	0							2	0	0
68	31	2	1	1	2	2	0						5		0	0							2	0	0
69	57	1	1	1	2	2	0						5		0	0							2	0	0
70	56	2	1	1	1	2	0						5		0	0							2	0	0
71	34	2	1	1	2	2	0						2	3	0	0							2	0	0
72	33	1	1	1	2	2	0						2	2	0	0							2	0	0
73	40	2	1	2	1	2	0						5		0	0							2	0	0
74	57	2	1	2	2	2	0						5		0	0							2	0	0
75	34	1	1	1	1	1	0						5		0	0							2	0	0
76	46	2	1	2	1	2	0						1	3	0	0							2	0	0
77	29	2	1	2	1	2	0						1	3	0	0							2	0	0
78	45	2	1	2	1	2	0						1	3	0	0							2	0	0
79	30	2	1	2	1	2	1					Ya	2	2	0	0							2	0	0
80	43	2	1	2	2	2	0						1	3	0	0							2	0	0
81	41	2	1	2	2	2	0						5		0	0							2	0	0
82	53	2	1	2	1	2	0						5		0	0							2	0	0
83	44	2	1	2	2	2	0						1	3	0	0							2	0	0
84	56	2	1	2	2	2	0						2	2	0	0							2	0	0
85	27	2	2	4	2	2	1		Ya				1	3	0	0							2	0	0
86	39	2	1	3	2	2	1	Ya	Ya	Ya			2	2	0	0							2	0	0
87	33	2	1	2	2	2	1	Ya	Ya	Ya			1	3	0	0	0	0					4	0	0
88	26	2	2	4	2	5	1			Ya			2	2	0	0							2	0	0
89	46	2	2	4	1	2	1	Ya	Ya	Ya	Ya	Ya	2	2	0	0							2	0	0
90	27	1	2	4		2	1	Ya	Ya			Ya	1	3	0	0							2	0	0
91	35	2	2	5	2	2	0						2	2	0	0							2	0	0
92	67	2	1	2	1	2	0						2	2	0	0							2	0	0
93	30	1	1	1	1	1	1	Ya					4	1	0	0							2	0	0
94	36	2	1	3	1	2	1			Ya			1	3	0	0							2	0	0
95	21	2	2	4	2	5	1	Ya			Ya		2	2	0	0							2	0	0
96	38	2	1	2	1	2	1		Ya				1	4	0	0	0	0					4	0	0
97	32	2	1	2	1	2	1	Ya	Ya				1	3	0	0							2	0	0
98	32	2	2	5	2	2	1			Ya			2	2	0	0							2	0	0
99	40	2	1	2	2	2	1		Ya	Ya			1	3	0	0	0						3	0	0
100	35	1	1	2	1	2	1		Ya			Ya	1	3	0	0							2	0	0
101	43	2	2	2	2	2	1	Ya	Ya	Ya	Ya	Ya	1	3	0	0							2	0	0
102	30	2	1	2	1	2	0						1	3	0	0							2	0	0
103	33	2	1	2	1	2	1		Ya	Ya			1	3	0	0							2	0	0
104	22	2	1	2	2	1	1	Ya					2	1	0	0							2	0	0
105	30	2	1	2		2	1			Ya			1	4	0	0							2	0	0
106	26	2	1	2	1	2	1			Ya			1	3	0	0	0	0	0	0			6	0	0
107	29	2	1	2	1	2	1		Ya	Ya			1	3	0	0							2	0	0
108	45	2	1	2	1	2	0						1	3	0	0							2	0	0
109	35	2	1	3	1	2	1						2	2	0	0	0	0					4	0	0
110	27	2	1	2	1	2	1		Ya				1	3	0	0							2	0	0
111	27	2	1	2	1	2	1	Ya	Ya				1	3	0	0							2	0	0
112	32	2	1	2	1	2	1	Ya		Ya			1	3	0	0							2	0	0
113	41	2	1	2	1	2	1					Ya	1	3	0	0							2	0	0
114	44	2	1	2	1	2	1		Ya	Ya			1	3	0	0							2	0	0
115	33	2	1	2	1	2	0						1	3	0	0							2	0	0
116	29	2	1	2	1	2	1			Ya		Ya	1	3	0	0							2	0	0
117	38	2	1	2	1	2	1	Ya					1	3	0	0							2	0	0
118	23	2	1	2	2	1	1		Ya				5		0	0							2	0	0
119	42	2	1	2	2	2	1		Ya				1	3	0	0							2	0	0
120	33	1	1	3	2	2	1			Ya			1	3	0	0							2	0	0
121	33	2	1	2	2	2	0						1	3	0	0							2	0	0
122	37	2	1	2	2	2	0						1	3	0	0							2	0	0
123	29	2	1	2	2	2	1		Ya	Ya			2	2	0	0							2	0	0
124	40	2	2	5	2	2	1		Ya	Ya			2	2	0	0							2	0	0
125	28	2	1	1	2	2	1				Ya		1	3	0	0	0	0	0	0	0		7	0	0
126	29	1	1	1	1	2	1		Ya				1	3	0	0							2	0	0
127	31	2	1	2	1	2	1	Ya					1	4	0	0							2	0	0
128	31	2	1	2	1	2	1		Ya			Ya	2	2	0	0							2	0	0
129	27	2	1	1	1	2	1	Ya	Ya			Ya	1	3	0	0	0	0					4	0	0
130	35	1	1	1	1	4	0						1	4	0	0							2	0	0
131	50	2	1	3	1	2	0						2	2	0	0							2	0	0
132	29	2	1	2	1	2	1					Ya	2	2	0	0							2	0	0
133	28	2	1	2	1	2	1	Ya	Ya				5		0	0							2	0	0
134	30	2	1	2	1	2	1	Ya	Ya	Ya	Ya	Ya	1	3	0	0							2	0	0
135	43	2	1	3	1	6	1		Ya			Ya	1	1	0	0							2	0	0
136	30	2	1	2	1	2	0						1	3	0	0							2	0	0
137	30	2	1	2	1	2	0						1	3	0	0							2	0	0
138	39	1	1	1	1	2	1		Ya	Ya			1	3	0	0							2	0	0
139	31	2	1	2	1	2	0						1	3	0	0							2	0	0
140	32	2	1	2	1	2	0						1	3	0	0							2	0	0
141	30	2	1	2	1	2	0						2	2	0	0	0						3	0	0
142	36	2	1	2	1	2	0						1	3	0	0							2	0	0
143	30	2	1	2	1	2	0						1	3	0	0							2	0	0
144	27	2	1	2	1	2	0						1	2	0	0							2	0	0
145	29	2	1	2	1	2	1			Ya			1	3	0	0	0	0					4	0	0
146	28	1	2	4	1	2	0						1	3	0	0							2	0	0
147	26	2	1	1	1	2	0						1	3	0	0	0	0					4	0	0
148	48	1	2	4	1	2	0						1	4	0	0							2	0	0
149	29	2	1	2	1	2	1			Ya			1	3	0	0							2	0	0
150	34	1	2	4	2	4	1	Ya					5		0	0							2	0	0
151	32	1	2	4	2	4	0						5		0	0							2	0	0
152	27	1	1	1	1	2	0						1	3	0	0	0	0					4	0	0
153	26	1	1	1	2	1	0						1	1	0	0							2	0	0
154	27	2	1	1	1	2	1					Ya	1	3	0	0	0	0					4	0	0
155	46	1	2	4	2	2	0						1	3	0	0							2	0	0
156	40	2	1	2	2	2	1		Ya			Ya	2	2	0	0							2	0	0
157	26	2	1	2	2	1	0						4		0	0							2	0	0
158	25	1	1	2	2	1	0						4		0	0							2	0	0
159	26	1	1	2	2	1	0						4		0	0							2	0	0
160	31	2	1	2	2	2	0						1	3	0	0							2	0	0
161	29	2	2	4	1	2	0						1	3	0	0							2	0	0
162	29	2	1	3	1	2	0						1	3	0	0							2	0	0
163	35	1	1	3	1	2	0						1	3	0	0							2	0	0
164	51	2	2	4	1	2	1						1	3	0	0							2	0	0
165	36	2	1	2	1	2	1						2	2	0	0							2	0	0
166	31	2	1	2	1	2	0						2	2	0	0							2	0	0
167	31	2	1	2	1	2	0						2	2	0	0							2	0	0
168	28	2	1	2	1	2	0						1	3	0	0							2	0	0
169	29	2	1	2	1	2	0						2	2	0	0							2	0	0
170	40	2	1	2	1	2	1			Ya			2	2	0	0							2	0	0
171	58	2	1	2	2	2	0						2	2	0	0							2	0	0
172	36	2	1	2	2	2	0						2	2	0	0							2	0	0
173	30	2	1	2	2	2	0						1	3	0	0							2	0	0
174	41	2	1	2	1	1	1			Ya			1	3	0	0	0	0					4	0	0
175	37	2	1	2	1	2	0						2	2	0	0							2	0	0
176	34	2	1	2	1	2	0						2	2	0	0							2	0	0
177	31	2	1	2	1	2	0						2	2	0	0							2	0	0
178	35	2	1	2	1	2	0						2	2	0	0							2	0	0
179	46	2	1	2	1	2	0						1	3	0	0							2	0	0
180	26	2	1	2	1	2	0						2	2	0	0							2	0	0
181	35	2	1	2	1	2	0						2	2	0	0							2	0	0
182	42	1	1	3	2	2	0						2	2	0	0							2	0	0
183	33	1	1	3	1	2	0						1	3	0	0							2	0	0
184	50	2	1	2	1	2	0						1	3	0	0							2	0	0
185	35	2	2	5	2	2	0						2	2	0	0							2	0	0
186	32	1	1	1	1	2	0						2	2	0	0							2	0	0
187	34	2	1	2	2	2	1		Ya				2	2	0	0							2	0	0
188	35	1	1	3	2	2	0						1	3	0	0							2	0	0
189	34	1	1	2	2	2	0						1	3	0	0							2	0	0
190	30	1	1	2	2	2	0						1	3	0	0							2	0	0
191	39	2	1	2	1	2	0						2	2	0	0							2	0	0
192	40	2	1	2	1	2	0						2	2	0	0							2	0	0
193	34	2	1	2	1	2	0						1	3	0	0							2	0	0
194	26	1	1	2	1	2	0						2	2	0	0							2	0	0
195	39	2	1	1	1	2	1		Ya				1	3	0	0							2	0	0
196	41	2	1	2	1	2	1					Ya	1	3	0	0							2	0	0
197	43	2	1	2	1	2	0						2	2	0	0	0	0					4	0	0
198	30	1	1	2	1	2	1			Ya			2	2	0	0							2	0	0
199	37	2	1	2	1	2	1					Ya	2	2	0	0							2	0	0
200	39	1	1	3	1	2	0						1	3	0	0							2	0	0
201	42	2	1	1	1	2	0						2	2	0	0							2	0	0
202	29	2	1	2	1	2	1						1	3	0	0							2	0	0
203	43	2	1	2	1	2	0						1	3	0	0							2	0	0
204	27	2	1	2	2	2	1		Ya	Ya			1	3	0	0							2	0	0
205	31	2	1	2	2	2	0						2	2	0	0							2	0	0
206	27	2	1	1	1	2	1						2	2	0	0							2	0	0
207	39	2	1	3	2	2	1					Ya	1	3	0	0							2	0	0
208	24	2	1	2	2	1	0						4		0	0							2	0	0
209	40	2	1	3	1	2	0						1	3	0	0							2	0	0
210	27	2	1	2	2	2	1		Ya	Ya			2	2	0	0							2	0	0
211	29	2	1	1	1	2	0						2	2	0	0							2	0	0
212	36	1	1	1	1	2	1			Ya			1	4	0	0							2	0	0
213	34	2	1	1	1	2	0						1	3	0	0							2	0	0
214	42	2	1	2	2	2	1			Ya			5		0	0							2	0	0
215	54	2	1	2	2	2	0						2	2	0	0							2	0	0
216	43	2	1	2	2	2	0						1	3	0	0							2	0	0
217	27	1	1	1	1	2	0						1	3	0	0							2	0	0
218	28	2	1	1	1	2	0						1	3	0	0							2	0	0
219	28	2	1	1	1	2	0						1	3	0	0							2	0	0
220	27	1	1	1	1	2	0						1	3	0	0							2	0	0
221	26	2	1	1	1	2	1					Ya	1	3	0	0							2	0	0
222	27	1	1	1	1	2	1		Ya				1	3	0	0	0	0					4	0	0
223	27	1	1	1	1	2	0						1	4	0	0							2	0	0
224	30	2	1	2	1	2	1		Ya	Ya	Y		1	3	0	0							2	0	0
225	31	2	1	1	2	2	0						2	2	0	0							2	0	0
226	32	2	1	2	1	2	1						1	3	0	0							2	0	0
227	32	2	1	2	1	2	0						1	4	0	0							2	0	0
228	29	2	1	2	1	2	0						1	3	0	0							2	0	0
229	29	2	1	2	1	2	0						1	4	0	0							2	0	0
230	39	2	1	2	1	2	1		Ya				1	3	0	0							2	0	0
231	35	2	1	2	1	2	0						1	3	0	0							2	0	0
232	26	2	1	2	1	2	0						1	3	0	0							2	0	0
233	30	2	1	2	1	2	0						1	4	0	0							2	0	0
234	27	2	1	2	1	2	0						1	4	0	0							2	0	0
235	30	2	1	2	1	2	0						1	4	0	0							2	0	0
236	34	2	1	2	2	2	1		Ya				1	3	0	0							2	0	0
237	35	2	1	2	2	2	0						1	3	0	0							2	0	0
238	35	2	1	2	2	2	0						1	3	0	0							2	0	0
239	41	1	1	3	1	2	1					Ya	2	2	0	0							2	0	0
240	37	2	1	2	1	2	0						1	3	0	0							2	0	0
241	29	2	1	2	1	2	0						1	3	0	0							2	0	0
242	29	2	1	2	1	2	1						1	3	0	0	0	0	0				5	0	0
243	42	1	1	3	1	2	0			Ya			1	3	0	0	0	0					4	0	0
244	39	2	1	2	1	2	0						2	2	0	0							2	0	0
245	32	2	1	2	1	2	1						1	4	0	0							2	0	0
246	33	2	1	2	1	2	0						1	3	0	0							2	0	0
247	27	2	1	2	1	2	1						1	3	0	0							2	0	0
248	32	2	1	3	1	2	0						1	3	0	0							2	0	0
249	40	2	1	2	1	2	0						1	3	0	0							2	0	0
250	23	2	2	4	1	2	0						1	3	0	0							2	0	0
251	24	2	1	2	1	2	0						1	3	0	0							2	0	0
252	29	2	1	2	1	2	0						2	2	0	0							2	0	0
253	32	2	1	2	1	2	0						2	2	0	0							2	0	0
254	31	2	1	2	1	2	1		Ya	Ya		Ya	1	4	0	0							2	0	0
255	33	2	1	3	2	2	0						1	3	0	0							2	0	0
256	33	2	1	2	2	2	0						1	3	0	0							2	0	0
257	52	2	1	2	2	2	1		Ya				2	2	0	0							2	0	0
258	32	2	1	2	1	2	1		Ya			Ya	1	4	0	0							2	0	0
259	32	2	1	2	1	2	1			Ya			1	3	0	0							2	0	0
260	29	2	1	2	1	2	1						1	3	0	0							2	0	0
261	46	1	1	3	1	2	0						1	3	0	0							2	0	0
262	27	2	1	2	1	2	1		Ya				1	4	0	0							2	0	0
263	25	2	1	2	1	2	1		Ya	Ya			1	3	0	0							2	0	0
264	38	2	1	2	1	2	0						1	4	0	0							2	0	0
265	30	2	1	2	1	2	1			Ya			1	3	0	0							2	0	0
266	39	2	1	2	1	2	1		Ya	Ya		Ya	1	4	0	0							2	0	0
267	30	2	1	2	1	2	1		Ya				1	4	0	0							2	0	0
268	34	2	1	2	1	2	1		Ya	Ya			1	4	0	0							2	0	0
269	32	2	1	2	1	2	1		Ya	Ya		Ya	1	3	0	0							2	0	0
270	35	2	1	2	1	2	0						2	2	0	0							2	0	0
271	39	2	1	2	1	2	1		Ya			Ya	1	4	0	0	0	0					4	0	0
272	30	2	1	2	1	2	0						1	3	0	0							2	0	0
273	25	1	1	2	2	1	0						1	1	0	0	0	0					4	0	0
274	29	2	1	1		2	1						1	3	0	0							2	0	0
275	43	2	1	2	2	2	0						1	3	0	0							2	0	0
276	28	2	1	2		2	0						1	4	0	0							2	0	0
277	33	2	1	1	1	2	1		Ya				1	4	0	0							2	0	0
278	27	1	1	1	2	2	0						1	3	0	0							2	0	0
279	26	1	1	3	2	2	1						2	2	0	0							2	0	0
280	32	2	1	2	2	3	0						1	3	0	0							2	0	0
281	28	2	1	2		3	0						1	3	0	0	0						3	0	0
282	28	2	1	1	2	2	0						1	3	0	0							2	0	0
283	28	2	1	1	2	2	0						1	3	0	0							2	0	0
284	27	2	1	1	2	2	0						1	3	0	0							2	0	0
285	28	1	1	1	2	2	0						2	2	0	0							2	0	0
286	35	2	1	2	2	2	1			Ya			2	2	0	0							2	0	0
287	27	2	1	1	2	2	0						1	3	0	0							2	0	0
288	32	1	1	1	2	2	0						1	3	0	0							2	0	0
289	30	2	1	2	2	2	0						1	4	0	0							2	0	0
290	29	1	1	1	2	2	0						1	4	0	0							2	0	0
291	26	2	1	2	2	2	0						1	3	0	0							2	0	0
292	30	1	1	1	2	2	0						1	3	0	0	0	0					4	0	0
293	30	2	1	2	2	3	0						1	3	0	0							2	0	0
294	38	1	1	1	2	1	0						1	1	0	0							2	0	0
295	29	2	1	1	2	2	0						1	3	0	0							2	0	0
296	28	2	1	2	2	3	0						1	4	0	0	0						3	0	0
297	35	2	1	1	2	2	0						1	4	0	0							2	0	0
298	27	1	1	2	1	1	0						4		0	0							2	0	0
299	34	2	1	2	1	2	1			Ya			1	4	0	0							2	0	0
300	27	2	1	2	1	1	0						4		0	0							2	0	0
301	32	2	1	2	1	2	0						2	2	0	0							2	0	0
302	34	2	1	2	1	2	0						1	4	0	0							2	0	0
303	33	2	1	2	1	2	0						5		0	0							2	0	0
304	33	2	1	2	2	1	0						4		0	0							2	0	0
305	23	2	1	2	2	1	0						4		0	0							2	0	0
306	23	2	1	2	2	1	1		Ya				4		0	0							2	0	0
307	26	2	1	2	2	1	1		Ya				4		0	0							2	0	0
308	29	2	1	2	2	2	0						1	4	0	0							2	0	0
309	29	2	1	2	2	1	0						5		0	0							2	0	0
310	33	2	1	2	1	1	0						1	1	0	0							2	0	0
311	31	2	1	2	2	1	0						4		0	0							2	0	0
312	36	2	1	1	1	1	0						1	1	0	0							2	0	0
313	29	2	1	2	1	1	1			Ya			1	4	0	0							2	0	0
314	45	2	1	3	2	1	1					Ya	1	4	0	0							2	0	0
315	30	2	1	1	1	2	0						1	3	0	0							2	0	0
316	31	2	1	1	1	2	0						1	4	0	0							2	0	0
317	42	1	1	1	1	2	0						1	3	0	0							2	0	0
318	33	2	1	1	1	2	0						1	4	0	0							2	0	0
319	47	2	1	2	1	1	0						1	1	0	0							2	0	0
320	27	2	1	2	2	1	0						1	1	0	0							2	0	0
321	25	2	1	2	2	1	0						4		0	0							2	0	0
322	27	2	1	2	2	1	0						1		0	0							2	0	0
323	41	1	1	1	1	1	0						1	4	0	0							2	0	0
324	32	2	1	2	1	1	0						1	4	0	0							2	0	0
325	53	2	1	3	2	1	1		Ya				1	1	0	0							2	0	0
326	32	2	1	1	1	5	0						2	2	0	0							2	0	0
327	30	2	1	1	1	1	0						4		0	0							2	0	0
328	31	2	1	2	2	1	1						1		0	0							2	0	0
329	30	2	1	1	1	2	1			Ya			1	3	0	0							2	0	0
330	30	2	1	2	2	1	0						4		0	0							2	0	0
331	25	2	1	3	2	2	0						1	3	0	0							2	0	0
332	33	2	1	3	2	2	1						2	2	0	0							2	0	0
333	32	2	1	3	2	2	1						2	2	0	0							2	0	0
334	30	2	1	2	2	2	0						1	3	0	0							2	0	0
335	36	2	1	2	2	1	1		Ya				1	4	0	0							2	0	0
336	27	2	1	2	2	2	0						1	3	0	0							2	0	0
337	24	2	1	3	2	2	0						1	2	0	0							2	0	0
338	24	2	1	2	2	1	0						4		0	0							2	0	0
339	28	2	1	3	2	2	1		Ya				1	3	0	0							2	0	0
340	34	2	1	2	2	1	1			Ya		Ya	4		0	0							2	0	0
341	35	1	1	2	1	1	0						1		0	0							2	0	0
342	35	2	1	2	2	1	0						1		0	0							2	0	0
343	37	2	1	3	2	1	1			Ya			1		0	0							2	0	0
344	32	2	1	2	2	2	1			Ya			2	2	0	0							2	0	0
345	24	2	1	3	2	1	0						1		0	0							2	0	0
346	24	2	1	3	2	2	0						1	3	0	0							2	0	0
347	28	2	1	2	2	1	1		Ya	Ya			4		0	0							2	0	0
348	29	2	1	2	2	1	0						4		0	0							2	0	0
349	32	2	1	2	2	1	0						4		0	0							2	0	0
350	42	2	1	2	2	1	0						1		0	0							2	0	0
351	29	2	1	2	2	1	0						1		0	0							2	0	0
352	26	2	1	2	2	1	0						4		0	0							2	0	0
353	28	1	1	3	2	2	0						1	3	0	0							2	0	0
354	29	2	1	2	1	2	0						1	3	0	0							2	0	0
355	40	2	1	3	1	2	0						2	2	0	0							2	0	0
356	34	1	1	1	1	2	0						1	3	0	0							2	0	0
357	24	2	1	3	2	2	0						2	2	0	0							2	0	0
358	29	2	1	3	2	2	1	Ya				Ya	2	2	0	0							2	0	0
359	32	1	1	3	2	2	0						2	2	0	0							2	0	0
360	27	2	1	2	2	2	1			Ya			1	3	0	0							2	0	0
361	28	2	1	3	1	2	1			Ya			1	3	0	0	0						3	0	0
362	30	2	1	3	1	2	0						1	4	0	0							2	0	0
363	27	2	1	2	2	1	1		Ya			Ya	1	3	0	0							2	0	0
364	36	2	1	2	2	2	1			Ya			1	3	0	0							2	0	0
365	29	2	1	2	1	2	0						1	3	0	0							2	0	0
366	28	2	1	2	1	2	1			Ya			1	4	0	0							2	0	0
367	30	2	1	2	1	4	0						1	3	0	0							2	0	0
368	27	2	1	2	2	4	1		Ya				2	2	0	0							2	0	0
369	29	2	1	2	1	2	0						1	3	0	0							2	0	0
370	44	2	1	2	2	2	1		Ya				3	2	0	0							2	0	0
371	33	2	1	3	1	6	1	Ya					1	4	0	0							2	0	0
372	30	2	1	2	2	2	1		Ya	Ya			1	3	0	0							2	0	0
373	27	1	1	3	2	4	1	Ya					1	3	0	0							2	0	0
374	40	2	1	2	2	2	1			Ya			1	3	0	0							2	0	0
375	29	1	1	1	2	2	1					Ya	1	3	0	0							2	0	0
376	26	1	1	1	2	2	1		Ya			Ya	1	3	0	0	0	0					4	0	0
377	32	2	1	2	2	2	1	Ya	Ya	Ya	Ya		1	3	0	0							2	0	0
378	28	2	1	1	1	2	1			Ya			1	3	0	0							2	0	0
379	27	1	1	1	2	2	0						1	3	0	0							2	0	0
380	24	2	1	1	2	2	1			Ya			1	3	0	0							2	0	0
381	26	1	1	1	2	2	0						1	3	0	0							2	0	0
382	28	2	1	1	2	2	1			Ya			1	3	0	0	0	0					4	0	0
383	28	1	1	1	2	2	0						1	3	0	0							2	0	0
384	27	1	1	1	2	2	0						1	4	0	0							2	0	0
385	28	1	1	1	2	2	0						1	3	0	0							2	0	0
386	26	1	1	1	1	2	0						1	2	0	0							2	0	0
387	27	2	1	2	2	2	0						1	3	0	0							2	0	0
388	27	1	1	1	2	2	1		Ya			Ya	2	2	0	0	0	0	0				5	0	0
389	28	2	1	1	2	2	0						1	3	0	0							2	0	0
390	27	1	1	1	2	2	0						1	3	0	0	0	0					4	0	0
391	30	2	1	2	2	1	0						1	3	0	0							2	0	0
392	31	2	1	2	2	2	0						2	2	0	0							2	0	0
393	31	2	1	2	2	2	0						1	3	0	0							2	0	0
394	31	2	1	1	2	2	1	Ya	Ya				2	2	0	0							2	0	0
395	39	2	1	2	2	2	1			Ya			2	2	0	0							2	0	0
396	29	2	1	1	2	2	1		Ya	Ya			3	2	0	0							2	0	0
397	25	2	1	1	2	2	0						1	3	0	0							2	0	0
398	29	2	1	2	2	2	0						1	3	0	0							2	0	0
399	29	2	1	2	2	2	1	Ya					1	3	0	0							2	0	0
400	27	2	1	2	2	2	1						1	3	0	0							2	0	0
401	30	2	1	2	2	2	0						2	2	0	0							2	0	0
402	28	2	1	2	2	2	0						1	3	0	0							2	0	0
403	27	1	1	1	2	2	0						1	3	0	0							2	0	0
404	28	1	1	1	2	2	0						1	3	0	0							2	0	0
405	25	1	1	1	2	2	0						1	3	0	0							2	0	0
406	26	1	1	1	2	2	1		Ya			Ya	1	3	0	0	0	0					4	0	0
407	44	2	1	2	2	2	1			Ya			1	3	0	0							2	0	0
408	24	2	2	5	2	2	1	Ya		Ya			1	3	0	0							2	0	0
409	42	2	1	2	2	2	1	Ya		Ya			1	3	0	0							2	0	0
410	29	2	1	1	2	2	0						1	3	0	0							2	0	0
411	28	2	1	2	2	2	1			Ya			1	3	0	0							2	0	0
412	29	2	1	1	1	2	1		Ya				1	3	0	0							2	0	0
413	32	2	1	1	2	2	0						1	3	0	0							2	0	0
414	31	2	1	2	2	4	1	Ya	Ya			Ya	1	3	0	0							2	0	0
415	32	2	1	2	2	2	1	Ya		Ya		Ya	1	3	0	0							2	0	0
416	29	2	1	2	2	2	1		Ya				1	3	0	0							2	0	0
417	27	2	1	1	2	2	0						2	2	0	0							2	0	0
418	28	2	1	2	2	2	0						1	3	0	0							2	0	0
419	31	2	1	1	2	1	0						4		0	0							2	0	0
420	29	1	1	1	2	1	0						4		0	0							2	0	0
421	29	2	1	1	2	1	0						1	1	0	0	0						3	0	0
422	27	2	1	2	1	2	0						2	2	0	0							2	0	0
423	30	1	1	3	2	1	0						4		0	0							2	0	0
424	31	2	1	2	2	2	1			Ya		Ya	1	3	0	0							2	0	0
425	29	2	1	1	2	1	0						4		0	0							2	0	0
426	46	2	1	1	2	1	0						4		0	0							2	0	0
427	31	1	1	1	1	6	0						1	4	0	0							2	0	0
428	33	2	1	3	2	2	1					Ya	1	3	0	0							2	0	0
429	30	2	1	2	2	2	0						1	3	0	0							2	0	0
430	28	2	1	1	2	2	1		Ya				1	3	0	0							2	0	0
431	38	2	1	2	2	2	1		Ya	Ya		Ya	1	3	0	0							2	0	0
432	30	2	1	1	2	1	0						4		0	0							2	0	0
433	26	1	2	4	1	2	1			Ya			2	2	0	0							2	0	0
434	57	2	2	4		2	0						2	2	0	0							2	0	0
435	33	2	2	4	1	2	0						1	3	0	0							2	0	0
436	42	2	1	3	1	1	1		Ya	Ya			4		0	0							2	0	0
437	52	2	2	4		2	0						2	2	0	0							2	0	0
438	30	2	2	4	1	2	1	Ya		Ya			2	2	0	0							2	0	0
439	21	2	2	4		2	1			Ya			2	2	0	0							2	0	0
440	55	2	2	4		2	1	Ya					1	3	0	0							2	0	0
441	35	2	1	2	2	2	1						1	3	0	0							2	0	0
442	31	2	1	2	2	2	1			Ya			1	3	0	0							2	0	0
443	30	2	1	2	2	2	1		Ya	Ya			1	3	0	0							2	0	0
444	26	2	1	2	2	2	1		Ya	Ya			1	3	0	0							2	0	0
445	30	1	2	4		2	0						1	3	0	0							2	0	0
446	32	2	1	1	1	1	0						4		0	0							2	0	0
447	61	2	2	4		2	0						3	3	0	0							2	0	0
448	40	2	2	4		2	0						2	2	0	0							2	0	0
449	22	1	2	4	1	2	1	Ya		Ya			1	3	0	0							2	0	0
450	27	2	1	2	2	2	0						5		0	0							2	0	0
451	37	2	2	4	2	2	0						3	3	0	0							2	0	0
452	31	2	1	1	2	1	1					Ya	4		0	0							2	0	0
453	36	2	1	3		2	0						2	2	0	0							2	0	0
454	25	1	1	1	2	1	0						1	3	0	0							2	0	0
455	25	2	1	1	2	1	0						1	3	0	0							2	0	0
456	26	2	1	1	2	1	0						1	3	0	0	0	0	0				5	0	0
457	37	2	1	1	2	1	0						4		0	0							2	0	0
458	29	2	1	1	2	1	0						4		0	0							2	0	0
459	26	2	1	1	2	2	0						1	3	0	0							2	0	0
460	28	2	1	1	2	2	0						1	3	0	0							2	0	0
461	25	1	1	1	2	2	0						1	3	0	0							2	0	0
462	31	2	1	1	2	1	0						4		0	0							2	0	0
463	34	2	1	2	2	2	1			Ya			2	2	0	0							2	0	0
464	33	2	1	1	2	1	0						4		0	0							2	0	0
465	44	1	1	1	2	1	0						4		0	0							2	0	0
466	41	2	1	2	2	2	0						1	3	0	0							2	0	0
467	40	2	1	2	2	2	0						2	2	0	0							2	0	0
468	41	2	1	2	2	1	0						4		0	0							2	0	0
469	34	2	1	2	2	2	1						1	3	0	0							2	0	0
470	32	2	1	2	2	2	0						1	3	0	0							2	0	0
471	35	2	1	2	2	2	0						1	3	0	0							2	0	0
472	30	2	1	1	2	1	1					Ya	1		0	0							2	0	0
473	33	2	1	3	1	2	0						5		0	0							2	0	0
474	28	2	1	2	2	2	1					Ya	1	3	0	0							2	0	0
475	22	2	1	3	1	4	1	Ya	Ya				4		0	0							2	0	0
476	38	2	1	3	2	2	0						1	3	0	0							2	0	0
477	36	2	1	2	2	4	1			Ya			1		0	0							2	0	0
478	35	2	1	2	2	2	1					Ya	1	4	0	0							2	0	0
479	34	2	1	2	2	1	0						4		0	0							2	0	0
480	31	2	1	2	2	2	1		Ya	Ya			1	3	0	0							2	0	0
481	32	2	1	2	2	2	0						1	3	0	0							2	0	0
482	27	2	1	2	2	2	0						1	3	0	0							2	0	0
483	29	2	1	2	2	2	0						1	3	0	0							2	0	0
484	27	2	1	2	2	2	1	Ya		Ya		Ya	1	3	0	0							2	0	0
485	32	1	1	1	1	2	0						1	3	0	0							2	0	0
486	30	2	1	1	1	2	0						1	3	0	0							2	0	0
487	35	2	1	2	2	2	1	Ya		Ya			1	3	0	0							2	0	0
488	33	2	1	2	2	1	0						1		0	0							2	0	0
489	35	2	1	2	2	2	0						2	2	0	0							2	0	0
490	28	2	1	2	2	2	0						2	2	0	0							2	0	0
491	33	2	1	2	2	2	1		Ya			Ya	1	3	0	0							2	0	0
492	28	2	1	1	2	2	1					Ya	1	3	0	0							2	0	0
493	28	2	1	2	2	2	1			Ya			1	3	0	0							2	0	0
494	27	2	1	2	2	2	0						1	3	0	0							2	0	0
495	33	2	1	2	2	4	1		Ya				4		0	0							2	0	0
496	30	2	1	1	1	1	0						4		0	0							2	0	0
497	30	2	1	2	2	2	0						1	3	0	0							2	0	0
498	34	2	1	2	2	2	0						5		0	0							2	0	0
499	35	2	1	2	1	2	0						1	3	0	0							2	0	0
500	30	2	1	1	2	1	1			Ya			4		0	0							2	0	0
501	35	2	1	2	2	2	1		Ya			Ya	1	3	0	0							2	0	0
502	27	2	1	1	2	1	0						4		0	0							2	0	0
503	40	2	1	1	2	1	0						4		0	0							2	0	0
504	28	2	1	1	2	1	0						4		0	0							2	0	0
505	26	2	1	1	2	1	0						4		0	0							2	0	0
506	28	2	1	2	2	1	0						1	3	0	0							2	0	0
507	31	1	1	1	2	1	0						4		0	0							2	0	0
508	36	2	1	1	2	1	0						1		0	0							2	0	0
509	33	2	1	1	2	1	0						4		0	0							2	0	0
510	28	1	1	1	2	1	0						1	3	0	0							2	0	0
511	35	2	1	2	2	2	0						1	4	0	0							2	0	0
512	40	2	1	2	1	1	0						5		0	0							2	0	0
513	28	2	1	1		1	1						1		0	0							2	0	0
514	38	2	1	2	2	1	1		Ya				1		0	0							2	0	0
515	32	2	1	2	2	2	1			Ya		Ya	1	4	0	0							2	0	0
516	44	2	2	5	2	1	1					Ya	4		0	0							2	0	0
517	46	2	1	2	2	2	1						1	3	0	0							2	0	0
518	29	2	1	1	1	1	0						4		0	0							2	0	0
519	28	2	1	2	2	2	0						5		0	0							2	0	0
520	29	2	1	2	2	1	1	Ya	Ya	Ya			1		0	0	0	0					4	0	0
521	31	2	1	2	2	2	1		Ya				2	2	0	0							2	0	0
522	39	2	1	2	2	2	1			Ya			1	3	0	0							2	0	0
523	28	2	1	1	2	1	0						4		0	0							2	0	0
524	27	2	1	1	2	1	0						4		0	0							2	0	0
525	37	2	1	1	2	1	0						4		0	0							2	0	0
526	32	1	1	1	2	1	0						4		0	0							2	0	0
527	40	2	1	1	2	2	0						1	4	0	0							2	0	0
528	32	2	1	2	2	1	0						4		0	0							2	0	0
529	27	2	1	1	2	1	0						4		0	0							2	0	0
530	39	2	1	1	2	1	0						4		0	0							2	0	0
531	28	1	1	1	2	1	0						4		0	0							2	0	0
532	32	2	1	2	2	2	0						1	3	0	0							2	0	0
533	29	2	1	1	2	1	0						4		0	0							2	0	0
534	27	2	1	1		2	0						5		0	0							2	0	0
535	28	2	1	2	2	2	0						1	3	0	0							2	0	0
536	30	2	1	2	2	2	0						1	3	0	0							2	0	0
537	29	2	1	2	2	2	0						1	3	0	0							2	0	0
538	25	2	1	1	2	1	0						4		0	0							2	0	0
539	27	1	1	1	2	1	0						1		0	0							2	0	0
540	28	2	1	2	1	1	0						4		0	0							2	0	0
541	32	1	1	1	2	4	0						1	4	0	0							2	0	0
542	26	2	1	1	2	1	0						4		0	0							2	0	0
543	26	2	1	1	2	1	0						4		0	0							2	0	0
544	37	2	1	2	2	2	0						1	3	0	0							2	0	0
545	39	2	1	1	2	1	0						4		0	0							2	0	0
546	25	1	1	1	2	1	0						1		0	0							2	0	0
547	31	2	1	1	2	2	0						3	2	0	0							2	0	0
548	28	2	1	2	2	2	1		Ya	Ya			1	3	0	0							2	0	0
549	28	2	1	2	2	2	1						1	3	0	0							2	0	0
550	29	2	1	1	2	1	0						4		0	0							2	0	0
551	29	2	1	2	2	2	0						2	2	0	0							2	0	0
552	30	1	1	1	2	1	0						4		0	0							2	0	0
553	34	2	1	2	2	2	1						1	3	0	0							2	0	0
554	31	2	1	2	2	2	1		Ya				1	3	0	0							2	0	0
555	31	2	1	2	2	2	0						1	3	0	0							2	0	0
556	36	1	1	1	1	2	0						1	3	0	0							2	0	0
557	26	2	1	1	2	1	0						4		0	0							2	0	0
558	31	2	1	2	2	2	0						2	2	0	0							2	0	0
559	49	2	1	1	2	1	0						1		0	0							2	0	0
560	29	2	1	1	2	1	0						4		0	0							2	0	0
561	29	1	1	1	2	1	0						4		0	0							2	0	0
562	34	2	1	2	1	1	1					Ya	1	4	0	0							2	0	0
563	33	2	1	3	2	2	0						1	3	0	0							2	0	0
564	33	2	1	3		1	1					Ya	4		0	0							2	0	0
565	29	2	1	2	2	2	0						1	3	0	0							2	0	0
566	39	2	1	2	2	2	1		Ya	Ya			1	3	0	0							2	0	0
567	27	2	1	2	2	2	0						1	3	0	0							2	0	0
568	29	2	1	2	2	2	1		Ya	Ya			5		0	0							2	0	0
569	30	2	1	2	2	2	1		Ya				1	3	0	0							2	0	0
570	29	2	1	2	2	2	0						1	3	0	0							2	0	0
571	28	2	1	2	2	2	1			Ya			1	3	0	0							2	0	0
572	30	2	1	2	2	2	0						1	3	0	0							2	0	0
573	28	2	1	2	2	2	0						1	3	0	0							2	0	0
574	45	2	1	2	2	2	0						1	3	0	0							2	0	0
575	37	2	1	2	2	2	1		Ya				1	3	0	0							2	0	0
576	28	2	1	2	2	2	1					Ya	1	3	0	0							2	0	0
577	27	2	1	2	2	2	0						1	3	0	0							2	0	0
578	27	2	1	2	2	2	0						1	3	0	0							2	0	0
579	33	2	1	2	2	2	1					Ya	3	2	0	0							2	0	0
580	36	2	1	2	2	2	0						1	3	0	0							2	0	0
581	37	2	1	2	2	2	0						1	3	0	0							2	0	0
582	35	2	1	2	2	2	0						1	3	0	0							2	0	0
583	29	2	1	2	2	2	0						1	3	0	0							2	0	0
584	31	2	1	2	2	2	0						1	3	0	0							2	0	0
585	27	2	1	2	2	2	1			Ya			1	3	0	0							2	0	0
586	28	2	1	2	2	2	1			Ya			1	3	0	0							2	0	0
587	36	2	1	1	2	2	0						2	2	0	0							2	0	0
588	30	2	1	2	2	2	0						1	3	0	0							2	0	0
589	29	2	1	2	2	2	1		Ya				1	3	0	0							2	0	0
590	30	2	1	2	2	2	0						1	3	0	0							2	0	0
591	27	2	1	2	2	2	0						1	3	0	0							2	0	0
592	35	2	1	2	2	2	1		Ya		Ya		1	3	0	0							2	0	0
593	22	2	2	4	1	2	0						2	2	0	0	0	0					4	0	0
594	34	1	1	3	2	1	0						4		0	0							2	0	0
595	26	2	1	1	2	1	1	Ya	Ya	Ya		Ya	1		0	0							2	0	0
596	55	2	2	4	2	1	0						4	2	0	0							2	0	0
597	20	2	2	4	1	2	1					Ya	5	2	0	0							2	0	0
598	29	2	1	1	1	1	0						4		0	0							2	0	0
599	30	2	2	4	2	2	0						2	2	0	0							2	0	0
600	28	2	1	1	1	2	0						1	3	0	0	0	0					4	0	0
601	28	2	1	3	2	1	0						4		0	0							2	0	0
602	38	2	1	3		1	0						4		0	0							2	0	0
603	27	2	1	1	2	2	1						1	3	0	0	0						3	0	0
604	38	2	1	2	1	2	1	Ya					1	3	0	0							2	0	0
605	40	2	1	2	2	1	1			Ya			1		0	0							2	0	0
606	28	1	1	1	2	1	0						4		0	0							2	0	0
607	54	2	1	2	1	2	1	Ya	Ya				1	3	0	0							2	0	0
608	32	1	1	1	2	2	0						1	3	0	0							2	0	0
609	38	2	1	3	2	2	1		Ya			Ya	1	3	0	0							2	0	0
610	26	1	1	1	2	1	0						1		0	0							2	0	0
611	35	1	1	3	2	2	0						1	4	0	0							2	0	0
612	26	2	1	1	2	1	0						4		0	0	0	0					4	0	0
613	30	2	1	1	2	1	1						4		0	0							2	0	0
614	34	2	1	3	2	2	0						1	4	0	0							2	0	0
615	35	2	1	2	1	2	0						1	3	0	0	0	0					4	0	0
616	27	2	1	1	2	2	0						1	3	0	0							2	0	0
617	43	2	1	3	2	2	0						1	3	0	0							2	0	0
618	31	2	1	2	1	1	0						1		0	0							2	0	0
619	41	2	1	3	2	2	0						1	4	0	0							2	0	0
620	27	1	1	1	2	1	0						4		0	0	0	0					4	0	0
621	38	2	1	2	2	1	0						4		0	0							2	0	0
622	26	2	1	1	2	1	0						4		0	0							2	0	0
623	29	1	1	1	2	1	0						4		0	0							2	0	0
624	27	2	1	1	1	1	0						4		0	0	0	0					4	0	0
625	28	2	1	3	2	2	0						1	3	0	0							2	0	0
626	27	2	1	1	2	1	0						1		0	0							2	0	0
627	31	2	1	1	1	1	0						4		0	0							2	0	0
628	28	1	1	1	2	1	0						4		0	0							2	0	0
629	28	1	1	1	2	1	0						4		0	0							2	0	0
630	32	2	1	1	2	2	0						1	4	0	0							2	0	0
631	29	1	1	3	2	2	0						1	3	0	0							2	0	0
632	45	2	1	2	2	2	0						1	3	0	0							2	0	0
633	42	2	1	2	2	2	0						1	3	0	0							2	0	0
634	36	2	1	2	2	1	0						1	3	0	0							2	0	0
635	34	2	1	2	2	2	0						1	3	0	0							2	0	0
636	33	2	1	2	2	2	0						3	3	0	0							2	0	0
637	27	2	1	2	2	2	0						1	3	0	0							2	0	0
638	33	1	1	1	1	4	0						1	4	0	0							2	0	0
639	35	2	1	2	1	2	0						1	3	0	0							2	0	0
640	32	2	1	2	2	2	1	Ya					1	3	0	0							2	0	0
641	29	2	1	2	2	2	1			Ya			1	3	0	0							2	0	0
642	34	2	1	2	2	2	0						1	3	0	0							2	0	0
643	40	1	2	4	2	2	1						1	3	0	0							2	0	0
644	42	2	1	2	2	2	0						1	3	0	0							2	0	0
645	35	2	1	2	2	4	0						1	3	0	0							2	0	0
646	27	2	1	2	2	2	0						1	3	0	0							2	0	0
647	32	2	1	2	2	4	1		Ya				1	3	0	0							2	0	0
648	26	1	1	1	1	1	0						4		0	0							2	0	0
649	27	2	1	1	1	1	0						4		0	0							2	0	0
650	27	2	1	1	1	1	0						4		0	0							2	0	0
651	31	2	1	2	2	1	0						4		0	0							2	0	0
652	36	2	1	2	1	1	0						4		0	0							2	0	0
653	26	1	1	1	2	2	0						1	3	0	0	0						3	0	0
654	42	2	1	2	2	1	0						4		0	0							2	0	0
655	31	2	1	2	2	1	0						1		0	0							2	0	0
656	32	2	1	2	2	1	0						1		0	0							2	0	0
657	43	2	1	2	1	1	0						4		0	0							2	0	0
658	36	2	1	2	2	2	0						1	3	0	0							2	0	0
659	38	2	1	2	2	2	0						1	3	0	0							2	0	0
660	28	2	1	1	1	2	0						1	3	0	0	0	0	0	0			6	0	0
661	34	2	1	2	1	4	0						1	4	0	0							2	0	0
662	28	2	1	1	2	1	0						4		0	0	0						3	0	0
663	29	2	1	2	1	1	0						4		0	0							2	0	0
664	36	2	1	2	2	1	0						4		0	0							2	0	0
665	41	2	1	2	1	1	0						1		0	0							2	0	0
666	27	1	1	1	2	1	0						4		0	0							2	0	0
667	27	2	1	1	2	1	0						4		0	0							2	0	0
668	31	2	1	2	1	4	0						1	4	0	0							2	0	0
669	34	2	1	2	2	1	0						4		0	0							2	0	0
670	28	2	1	1	1	1	0						4		0	0							2	0	0
671	28	2	1	2	1	1	0						4		0	0							2	0	0
672	37	2	1	2	2	2	0						1	3	0	0							2	0	0
673	27	2	1	1	2	1	0						4		0	0							2	0	0
674	27	2	1	1	2	1	0						1	1	0	0	0	0					4	0	0
675	28	2	1	2	2	1	0						4		0	0							2	0	0
676	33	2	1	2	2	2	0						5		0	0							2	0	0
677	26	1	1	1	2	2	0						1	3	0	0	0						3	0	0
678	35	2	1	2	2	2	0						1	3	0	0							2	0	0
679	30	2	1	2	2	1	0						1		0	0							2	0	0
680	30	2	1	2	2	2	1		Ya			Ya	1	3	0	0							2	0	0
681	29	2	1	2	2	2	1	Ya		Ya			1	3	0	0							2	0	0
682	26	2	1	1	2	2	1		Ya			Ya	1	2	0	0							2	0	0
683	32	2	1	2	2	1	0						4		0	0							2	0	0
684	27	1	1	3	2	1	0						4		0	0							2	0	0
685	30	2	1	1	1	1	0						4		0	0							2	0	0
686	29	2	1	1	1	1	0						1	4	0	0							2	0	0
687	32	2	1	1	1	1	0						1		0	0							2	0	0
688	42	1	1	3	1	1	0						4		0	0							2	0	0
689	30	1	1	3	2	1	1			Ya			4		0	0							2	0	0
690	29	2	1	1	1	1	0						4		0	0							2	0	0
691	32	1	1	1	1	1	0						4		0	0							2	0	0
692	27	1	1	1	1	1	0						4		0	0							2	0	0
693	29	2	1	1	1	1	0						4		0	0							2	0	0
694	33	2	1	3	2	1	0						4		0	0							2	0	0
695	26	1	1	1	2	1	0						4		0	0							2	0	0
696	29	2	1	1	1	4	0						5		0	0							2	0	0
697	28	2	1	3	2	1	0						4		0	0							2	0	0
698	32	2	1	3	2	1	0						4		0	0							2	0	0
699	39	2	1	1	1	1	0						4		0	0							2	0	0
700	29	2	1	3	2	1	0						4		0	0							2	0	0
701	40	1	1	3	2	1	1		Ya	Ya			1	1	0	0							2	0	0
702	45	1	1	1	1	1	0						4		0	0							2	0	0
703	33	1	1	3	2	1	0						4		0	0							2	0	0
704	34	1	1	1	2	1	0						1		0	0							2	0	0
705	26	2	1	2	2	2	0						1	3	0	0							2	0	0
706	31	2	1	2	2	2	0						1	3	0	0							2	0	0
707	26	2	1	1		2	1			Ya		Ya	1	3	0	0							2	0	0
708	26	2	1	1	2	1	0						4		0	0							2	0	0
709	28	1	1	1	2	1	0						4		0	0							2	0	0
710	29	2	1	1	2	1	0						4		0	0							2	0	0
711	28	1	1	1	2	1	0						4		0	0							2	0	0
712	29	2	1	1	1	1	0						1		0	0	0						3	0	0
713	29	2	1	2	2	2	0						1	3	0	0							2	0	0
714	45	1	1	1	2	1	0						4		0	0							2	0	0
715	28	2	1	2	2	1	0						4		0	0							2	0	0
716	28	2	1	1	2	2	1					Ya	1	3	0	0							2	0	0
717	29	2	1	1		2	0						5		0	0							2	0	0
718	26	2	1	1		1	0						1		0	0							2	0	0
719	28	2	1	1	2	1	0						1		0	0							2	0	0
720	30	2	1	2	2	2	1						1	3	0	0							2	0	0
721	31	2	1	2	2	2	1		Ya				1	3	0	0							2	0	0
722	31	2	1	2	2	2	1						1	3	0	0							2	0	0
723	27	2	1	2	2	1	0						1		0	0							2	0	0
724	49	2	1	2	2	4	1		Ya			Ya	1	3	0	0	0	0	0				5	0	0
725	40	2	1	2	2	1	0						4		0	0							2	0	0
726	24	2	1	2		1	0						4		0	0							2	0	0
727	33	2	1	2		1	0						4		0	0							2	0	0
728	27	2	1	2	2	1	0						4		0	0							2	0	0
729	39	2	1	2	2	2	0						1	3	0	0							2	0	0
730	22	1	2	4	2	4	1						2	2	0	0							2	0	0
731	43	2	1	2	2	1	1		Ya				1	1	0	0							2	0	0
732	39	2	1	2	2	1	1	Ya					1	1	0	0							2	0	0
733	26	1	1	1	2	1	0						1		0	0							2	0	0
734	30	2	1	1	1	3	0						2		0	0							2	0	0
735	34	2	1	3	1	4	1						1	4	0	0							2	0	0
736	29	1	1	3	1	1	0						4		0	0							2	0	0
737	26	2	1	2	2	1	1			Ya			4		0	0							2	0	0
738	42	1	1	3	1	1	0						1		0	0							2	0	0
739	28	2	1	1	2	1	0						4		0	0							2	0	0
740	24	2	1	3	2	1	0						4		0	0							2	0	0
741	29	2	1	2	2	1	0						4		0	0							2	0	0
742	29	2	1	3	2	1	1			Ya			1	1	0	0							2	0	0
743	28	2	1	1	2	1	0						4		0	0							2	0	0
744	38	2	1	2	1	1	0						1	1	0	0							2	0	0
745	27	1	1	1	2	1	0						4		0	0							2	0	0
746	30	2	1	3	1	1	0						4		0	0							2	0	0
747	34	2	1	1	1	1	0						4		0	0							2	0	0
748	32	2	1	2	1	1	0						4		0	0							2	0	0
749	33	2	1	2	1	1	0						4		0	0							2	0	0
750	28	2	1	1	2	1	0						4		0	0							2	0	0
751	27	2	1	1	2	1	0						4		0	0							2	0	0
752	35	2	1	2	2	2	0						1	3	0	0							2	0	0
753	28	2	2	2	2	4	1		Ya				1		0	0							2	0	0
754	27	2	1	2	2	1	0						4		0	0							2	0	0
755	32	2	1	2	2	1	0						1		0	0	0						3	0	0
756	32	2	1	2	1	1	0						1		0	0	0						3	0	0
757	30	1	1	1	1	1	0						4		0	0	0	0	0				5	0	0
758	34	2	1	3	1	1	0						1		0	0							2	0	0
759	37	2	1	3	2	2	1			Ya		Ya	1	4	0	0							2	0	0
760	30	2	1	3	2	2	1		Ya				1	3	0	0							2	0	0
761	39	2	1	2	2	2	1		Ya				1	3	0	0							2	0	0
762	34	2	1	2	2	1	1		Ya	Ya			1	1	0	0							2	0	0
763	32	2	1	2	2	1	0						1	4	0	0							2	0	0
764	33	2	1	2	2	1	0						4		0	0	0						3	0	0
765	44	2	1	2	2	1	0						4		0	0							2	0	0
766	29	2	1	2	1	3	1		Ya				1	3	0	0	0						3	0	0
767	32	2	1	2	1	3	1			Ya			3	2	0	0							2	0	0
768	39	2	1	2	2	1	1		Ya	Ya			4		0	0							2	0	0
769	30	2	1	3	2	1	0						1		0	0							2	0	0
770	29	2	1	1	1	1	0						1		0	0							2	0	0
771	32	2	1	2	2	2	0						1	3	0	0							2	0	0
772	41	2	2	5	2	2	0						1	3	0	0							2	0	0
773	28	2	1	1	1	2	0						2	2	0	0							2	0	0
774	27	2	1	1	2	2	0						3	2	0	0							2	0	0
775	27	1	1	1	1	3	0						1	3	0	0	0	0					4	0	0
776	26	2	1	1	2	3	0						1	3	0	0	0	0	0	0			6	0	0
777	28	2	1	1	2	2	0						1	3	0	0							2	0	0
778	29	2	1	1	2	3	0						1	3	0	0	0	0					4	0	0
779	44	1	1	1	2	3	0						1	3	0	0	0	0	0				5	0	0
780	26	2	1	3	2	1	0						1		0	0							2	0	0
781	32	2	1	3	2	1	0						4		0	0							2	0	0
782	27	2	1	3	2	1	1					Ya	4		0	0							2	0	0
783	33	2	1	3	2	1	1		Ya				5		0	0							2	0	0
784	31	2	1	3	2	1	0						1		0	0							2	0	0
785	25	2	1	3	2	1	0						1		0	0	0						3	0	0
786	24	2	1	3	2	1	0						4		0	0							2	0	0
787	36	1	1	3	2	1	0						1		0	0							2	0	0
788	30	1	1	3	2	1	0						4		0	0							2	0	0
789	32	2	1	3	2	1	0						4		0	0							2	0	0
790	24	2	1	3	2	1	0						4		0	0							2	0	0
791	27	2	1	1	2	1	0						4		0	0							2	0	0
792	26	1	1	1	1	1	0						4		0	0							2	0	0
793	26	2	1	2	2	1	0						4		0	0							2	0	0
794	27	1	1	3	2	1	0						4		0	0							2	0	0
795	27	2	1	3	2	1	0						4		0	0							2	0	0
796	28	2	1	3	2	1	0						4		0	0							2	0	0
797	27	2	1	3	2	1	0						4		0	0							2	0	0
798	29	1	1	3	2	1	0						4		0	0							2	0	0
799	31	2	1	3	2	1	0						1		0	0							2	0	0
800	33	2	1	3	2	1	0						4		0	0							2	0	0
801	57	1	1	3	2	1	0						4		0	0							2	0	0
802	27	1	1	3	2	1	0						4		0	0							2	0	0
803	32	1	1	1	2	1	0						5		0	0							2	0	0
804	34	1	2	3	2	1	1			Ya			1		0	0							2	0	0
805	34	2	1	1	2	3	0						1	3	0	0	0	0					4	0	0
806	21	1	2	4	2	2	0						1	3	0	0							2	0	0
807	35	2	1	2	2	1	0						1	1	0	0							2	0	0
808	28	2	1	2	2	1	0						1	1	0	0							2	0	0
809	45	2	2	4	2	1	0						1	1	0	0							2	0	0
810	43	2	2	4	2	1	0						1	1	0	0							2	0	0
811	29	2	1	1	1	1	0						1	1	0	0							2	0	0
812	26	1	1	1	2	1	0						1	1	0	0							2	0	0
813	26	2	1	1	2	1	0						1	1	0	0							2	0	0
814	26	1	1	1	1	1	0						1	1	0	0							2	0	0
815	40	2	1	2	1	3	0						3	2	0	0							2	0	0
816	40	2	1	1	1	1	0						4	1	0	0							2	0	0
817	28	1	1	1	2	1	0						4	1	0	0							2	0	0
818	28	1	1	3	1	1	0						1	1	0	0							2	0	0
819	34	2	1	2	2	1	0						4	1	0	0							2	0	0
820	35	1	1	2	2	1	0						4	1	0	0							2	0	0
821	25	2	2	4		1	0						4	1	0	0							2	0	0
822	38	2	1	1	2	1	0						4	1	0	0							2	0	0
823	29	2	1	3	2	1	0						4	1	0	0	0	0					4	0	0
824	49	1	1	3	1	1	0						4	1	0	0							2	0	0
825	52	1	1	1	1	1	0						4	1	0	0	0	0					4	0	0
826	33	1	1	3	2	1	0						4	1	0	0							2	0	0
827	35	1	1	2	2	1	0						1		0	0							2	0	0
828	46	1	1	3	2	1	0						4	1	0	0							2	0	0
829	26	1	1	1	1	1	0						4	1	0	0							2	0	0
830	27	2	1	1	2	1	0						4	1	0	0							2	0	0
831	26	2	1	1	2	1	0						4	1	0	0							2	0	0
832	26	2	1	1	2	1	0						4	1	0	0							2	0	0
833	26	1	1	1	2	1	0						1		0	0							2	0	0
834	24	2	1	3	2	1	0						4	1	0	0							2	0	0
835	27	2	1	1	2	4	0						2	2	0	0							2	0	0
836	27	2	1	2	2	1	0						4	1	0	0							2	0	0
837	38	2	1	2	1	1	0						4	1	0	0							2	0	0
838	34	2	1	2	2	1	0						4	1	0	0							2	0	0
839	30	2	1	3	2	1	0						4	1	0	0							2	0	0
840	26	2	1	1	1	1	0						4	1	0	0							2	0	0
841	28	1	1	1	2	3	0						1	3	0	0	0						3	0	0
842	30	2	1	2	2	1	0						4	1	0	0							2	0	0
843	31	2	1	2	2	1	1						4	1	0	0							2	0	0
844	36	1	1	2	2	1	0						4	1	0	0							2	0	0
845	26	1	1	1	2	1	0						4	1	0	0							2	0	0
846	27	1	1	1	2	1	0						4	1	0	0							2	0	0
847	24	2	1	3	2	2	1	Ya	Ya	Ya			1	3	0	0							2	0	0
848	31	2	1	1	2	1	0						4	1	0	0							2	0	0
849	28	2	1	2	2	1	0						4	1	0	0							2	0	0
850	27	2	1	2	2	1	0						4	1	0	0							2	0	0
851	29	1	1	2	2	1	0						4	1	0	0							2	0	0
852	26	2	1	1	1	1	0						4	1	0	0							2	0	0
853	27	2	1	1	2	1	0						4	1	0	0							2	0	0
854	25	2	1	3	2	1	0						4	1	0	0							2	0	0
855	45	2	2	2	2	4	0						1	3	0	0							2	0	0
856	31	1	1	1	2	3	0						1	3	0	0	0	0					4	0	0
857	30	1	1	1	2	3	0						1	3	0	0	0						3	0	0
858	30	1	1	1	2	3	0						1	3	0	0							2	0	0
859	33	2	1	2	1	1	0						1	1	0	0							2	0	0
860	37	2	1	2	1	1	0						1	1	0	0							2	0	0
861	25	2	1	2	1	1	0						4	1	0	0							2	0	0
862	27	2	1	2	2	1	1		Ya			Ya	1	1	0	0							2	0	0
863	28	2	1	2	1	1	0						4	1	0	0							2	0	0
864	27	2	1	2	2	1	0						4	1	0	0							2	0	0
865	26	2	1	1	2	1	0						4	1	0	0							2	0	0
866	29	1	1	2	2	1	0						4	1	0	0							2	0	0
867	35	1	1	1	2	3	0						1	3	0	0	0	0	0				5	0	0
868	26	1	1	1	2	3	0						1	3	0	0	0						3	0	0
869	26	2	1	3	2	1	0						4	1	0	0							2	0	0
870	30	1	1	1	2	1	0						1	1	0	0	0	0					4	0	0
871	45	2	1	2	2	1	1	Ya	Ya			Ya	4	1	0	0							2	0	0
872	28	2	1	2	2	2	0						1	4	0	0							2	0	0
873	29	2	1	1	1	1	0						4	1	0	0							2	0	0
874	34	2	1	2	1	5	0						1	3	0	0	0						3	0	0
875	27	2	1	2	1	3	0						2	2	0	0	0						3	0	0
876	30	2	1	1	2	1	0						1		0	0							2	0	0
877	27	2	1	2	1	2	0						1	3	0	0	0						3	0	0
878	29	2	1	1	1	3	0						1		0	0	0						3	0	0
879	28	2	1	2	1	3	0						1	3	0	0	0						3	0	0
880	38	2	1	2	2	3	0						1	3	0	0							2	0	0
881	24	1	2	4	1	1	0						1	4	0	0	0						3	0	0
882	25	1	1	1	2	3	0						1	4	0	0	0	0	0	0			6	0	0
883	31	2	1	1	1	1	0						4	1	0	0							2	0	0
884	36	1	1	1	2	2	0						1	3	0	0							2	0	0
885	42	2	1	2	2	2	0						1	3	0	0							2	0	0
886	28	2	1	2	2	2	0						1	3	0	0							2	0	0
887	37	2	1	3	2	1	0						4	1	0	0							2	0	0
888	29	2	1	2	2	2	0						1	3	0	0							2	0	0
889	31	2	1	2	2	2	0						1	3	0	0							2	0	0
890	29	2	1	2	2	2	0						1	3	0	0							2	0	0
891	35	2	1	2	2	1	0						4	1	0	0							2	0	0
892	33	2	1	2	2	1	0						4	1	0	0							2	0	0
893	36	2	1	2	2	1	0						4	1	0	0							2	0	0
894	58	2	1	2	2	1	0						4	1	0	0							2	0	0
895	30	2	1	2	2	2	0						1	3	0	0							2	0	0
896	30	2	1	2	2	2	0						1	3	0	0							2	0	0
897	29	1	1	1	1	2	0						1	4	0	0							2	0	0
898	35	2	1	3	1	1	0						4	1	0	0							2	0	0
899	35	1	1	3	1	1	0						4	1	0	0							2	0	0
900	33	2	1	3	1	1	0						1	1	0	0							2	0	0
901	31	2	1	2	2	2	0						1	3	0	0							2	0	0
902	44	2	1	2	1	1	0						4	1	0	0							2	0	0
903	27	1	1	1	1	3	0						1	1	0	0	0	0					4	0	0
904	43	1	1	1	1	1	0						4	1	0	0							2	0	0
905	49	1	1	1	1	1	0						4	1	0	0							2	0	0
906	26	2	1	1	2	3	0						1	3	0	0	0	0					4	0	0
907	29	1	1	1	1	1	0						4	1	0	0							2	0	0
908	33	2	1	2	1	1	0						4	1	0	0							2	0	0
909	35	2	1	2	2	2	0						1	3	0	0							2	0	0
910	33	1	1	3	1	1	0						1	1	0	0							2	0	0
911	36	2	1	2	1	1	0						4	1	0	0							2	0	0
912	33	2	1	3		1	0						4	1	0	0							2	0	0
913	32	2	1	2	1	1	0						4	1	0	0	0	0					4	0	0
914	37	2	1	2	2	2	0						1	3	0	0	0	0					4	0	0
915	26	1	1	1	2	3	0						1	3	0	0	0						3	0	0
916	28	2	1	1	2	1	0						1	1	0	0							2	0	0
917	26	1	1	1	1	1	0						1	1	0	0							2	0	0
918	49	2	2	3	2	1	0						1	1	0	0							2	0	0
919	34	2	1	2	1	2	1		Ya				1	4	0	0							2	0	0
920	38	2	1	3	2	1	0						1	3	0	0							2	0	0
921	33	2	1	2	2	2	0						1	3	0	0	0	0					4	0	0
922	28	1	1	2	2	1	0						1	1	0	0							2	0	0
923	34	2	1	2	2	2	0						1	3	0	0							2	0	0
924	50	2	1	2	2	3	0						1	3	0	0	0	0					4	0	0
925	32	2	1	2	2	2	0						1	3	0	0							2	0	0
926	30	2	1	2	2	1	0						4	1	0	0							2	0	0
927	54	1	2	4	2	1	0						3	1	0	0							2	0	0
928	28	2	1	2	2	2	0						1	4	0	0	0						3	0	0
929	44	1	1	3	2	1	0						1	1	0	0							2	0	0
930	28	1	1	3	2	3	0						1	3	0	0	0						3	0	0
931	33	2	1	2	1	3	0						1	3	0	0	0						3	0	0
932	52	2	1	2	1	3	0						1	3	0	0	0						3	0	0
933	48	2	2	4	2	2	0						1	3	0	0							2	0	0
934	36	2	1	3	2	2	1		Ya				1	3	0	0							2	0	0
935	34	2	1	3	2	2	0						1	3	0	0							2	0	0
936	30	1	1	3	2	1	1	Ya	Ya	Ya		Ya	1	1	0	0							2	0	0
937	42	2	2	4	2	2	0						1	3	0	0							2	0	0
938	50	2	2	4	2	2	1		Ya			Ya	1	3	0	0							2	0	0
939	34	2	1	2	2	1	0						4	1	0	0							2	0	0
940	42	2	1	3	2	2	0						4	1	0	0							2	0	0
941	45	2	1	2	2	1	0						1	1	0	0							2	0	0
942	37	2	1	2	2	1	0						1	1	0	0							2	0	0
943	52	2	1	3	2	1	0						4	1	0	0							2	0	0
944	49	2	1	2	2	1	0						1	1	0	0							2	0	0
945	50	2	1	2	2	1	0						1	1	0	0							2	0	0
946	32	1	1	3	2	1	0						1	1	0	0							2	0	0
947	34	2	1	2	2	1	0						4	1	0	0							2	0	0
948	34	2	1	2	2	1	0						4	1	0	0							2	0	0
949	37	2	1	2	2	1	0						1	1	0	0							2	0	0
950	47	2	1	2	2	1	0						4	1	0	0							2	0	0
951	37	1	2	4	1	3	0						1	3	0	0	0						3	0	0
952	27	2	1	2	1	3	0						2	1	0	0	0						3	0	0
953	27	2	1	2	1	3	0						2	1	0	0	0						3	0	0
954	40	2	2	2	2	3	0						1	1	0	0	0						3	0	0
955	23	1	2	4	1	3	0						1	1	0	0	0						3	0	0
956	21	1	1	4	1	3	0						1	3	0	0							2	0	0
957	25	2	1	3	2	1	0						4	1	0	0	0						3	0	0
958	31	2	1	2	1	3	0						1	3	0	0							2	0	0
959	29	2	1	2	1	1	0						4	1	0	0							2	0	0
960	30	1	1	3	2	1	0						4	1	0	0							2	0	0
961	27	2	1	1	2	3	0						1	3	0	0	0	0	0	0	0		7	0	0
962	56	2	1	3	2	1	0						4	1	0	0							2	0	0
963	33	2	1	2	1	3	0						1	3	0	0	0						3	0	0
964	32	1	1	3	2	1	0						4	1	0	0							2	0	0
965	33	1	1	3	2	1	0						4	1	0	0							2	0	0
966	26	2	1	2	1	1	0						4	1	0	0							2	0	0
967	33	2	1	2	1	1	0						4	1	0	0							2	0	0
968	32	2	1	2	1	3	0						1	3	0	0	0	0	0				5	0	0
969	39	1	1	1	1	1	0						1	1	0	0							2	0	0
970	26	2	1	1	2	3	0						1	3	0	0	0	0	0				5	0	0
971	35	1	1	3	1	1	0						4	1	0	0							2	0	0
972	29	2	1	3	2	1	0						4	1	0	0							2	0	0
973	30	2	1	2	2	3	0						1	3	0	0							2	0	0
974	33	2	1	2	2	1	0						4	1	0	0							2	0	0
975	36	2	1	3	2	1	0						4	1	0	0							2	0	0
976	36	1	1	3	2	1	0						4	1	0	0							2	0	0
977	36	2	1	1	1	1	0						4	1	0	0	0	0					4	0	0
978	30	1	1	3	2	1	0						1	1	0	0							2	0	0
979	40	2	1	3	2	1	0						4	1	0	0							2	0	0
980	36	2	1	1	2	1	0						1	1	0	0							2	0	0
981	27	2	1	3	2	1	0						1	1	0	0							2	0	0
982	28	2	1	3	2	1	0						1	1	0	0							2	0	0
983	29	1	1	1	1	1	0						4	1	0	0							2	0	0
984	24	1	1	3	2	1	0						4	1	0	0	0	0					4	0	0
985	30	2	1	3	2	1	0						4	1	0	0							2	0	0
986	26	2	1	1	2	1	0						4	1	0	0							2	0	0
987	25	2	1	3	2	1	0						4	1	0	0							2	0	0
988	31	2	1	3	2	1	0						1	1	0	0							2	0	0
989	25	1	1	2	2	3	1		Ya	Ya		Ya	4	1	0	0							2	0	0
990	35	1	1	3	2	3	1			Ya			4	1	0	0							2	0	0
991	31	1	1	3	1	1	1	Ya	Ya	Ya			1	3	0	0							2	0	0
992	54	1	2	3	1	1	0						1	1	0	0							2	0	0
993	44	1	1	3	2	1	1			Ya			1	1	0	0							2	0	0
994	39	2	1	2	2	1	0						1	1	0	0							2	0	0
995	25	2	1	2		1	0						1	3	0	0							2	0	0
996	28	2	1	3	2	1	0						1	1	0	0							2	0	0
997	45	2	1	3	2	1	0						4	1	0	0							2	0	0
998	31	2	1	3	2	1	0						4	1	0	0							2	0	0
999	33	2	1	3	2	1	0						1	1	0	0							2	0	0
1000	27	2	1	3	2	1	0						1	1	0	0							2	0	0
1001	29	2	1	3	2	1	0						4	1	0	0							2	0	0
1002	28	2	1	3	2	1	0						1	1	0	0							2	0	0
1003	31	2	1	3	2	1	0						4	1	0	0							2	0	0
1004	30	2	1	3	2	1	0						1	1	0	0							2	0	0
1005	27	1	1	3	2	1	0						1	1	0	0							2	0	0
1006	24	2	1	3	2	1	0						4	1	0	0	0	0					4	0	0
1007	24	2	1	3	2	1	0						1	1	0	0	0	0					4	0	0
1008	24	2	1	3	2	1	0						1	1	0	0							2	0	0
1009	31	2	1	3	2	1	0						4	1	0	0							2	0	0
1010	26	2	1	2	2	1	0						1	1	0	0							2	0	0
1011	30	2	1	2	2	1	0						1	3	0	0							2	0	0
1012	34	2	1	2	2	1	0						1	3	0	0							2	0	0
1013	31	2	1	2	2	1	0						1	3	0	0							2	0	0
1014	32	2	1	2	2	1	0						1	3	0	0							2	0	0
1015	27	2	1	2	2	1	0						1	3	0	0							2	0	0
1016	27	2	1	2	2	1	0						1	3	0	0							2	0	0
1017	29	2	1	2	2	1	0						1	3	0	0							2	0	0
1018	27	2	1	2	2	1	0						1	3	0	0							2	0	0
1019	32	2	1	2	2	1	0						1	3	0	0							2	0	0
1020	36	2	1	2	2	1	0						1	3	0	0							2	0	0
1021	28	1	1	1	2	2	0						1	3	0	0							2	0	0
1022	33	1	1	1	2	2	0						1	3	0	0							2	0	0
1023	28	2	1	2	2	1	0						1	3	0	0							2	0	0
1024	31	2	1	2	2	1	1						1	3	0	0							2	0	0
1025	39	2	1	2	2	1	0						1	3	0	0							2	0	0
1026	29	1	1	1	2	1	0						1	3	0	0							2	0	0
1027	34	2	1	2	2	1	0						1	3	0	0							2	0	0
1028	33	2	1	1	2	1	0						1	3	0	0							2	0	0
1029	37	2	1	1	2	1	0						1	3	0	0							2	0	0
1030	33	2	1	1	2	1	0						1	3	0	0							2	0	0
1031	29	2	1	1	2	1	0						1	3	0	0							2	0	0
1032	30	2	1	1	2	1	0						1	3	0	0							2	0	0
1033	30	2	1	2	2	1	0						1	3	0	0							2	0	0
1034	30	2	1	2	2	1	0						1	3	0	0							2	0	0
1035	29	2	1	2	2	1	0						1	3	0	0							2	0	0
1036	29	2	1	2	2	1	0						1	3	0	0							2	0	0
1037	27	2	1	3	2	1	0						1	3	0	0							2	0	0
1038	34	2	2	3	2	1	0						1	3	0	0							2	0	0
1039	30	1	1	4	1	2	0						1	3	0	0							2	0	0
1040	38	2	1	3	2	1	0						1	1	0	0							2	0	0
1041	34	2	1	3	2	1	0						1	3	0	0							2	0	0
1042	28	2	1	2	2	1	1					Ya	1	3	0	0							2	0	0
1043	29	2	1	1	2	1	0						1	3	0	0	0	0					4	0	0
1044	26	1	1	1	2	3	0						4	1	0	0	0	0					4	0	0
1045	25	1	1	1	2	1	0						1	1	0	0							2	0	0
1046	36	2	1	2	2	1	0						4	1	0	0							2	0	0
1047	34	1	1	3	1	4	0						1	4	0	0							2	0	0
1048	27	1	1	1	2	1	0						4	1	0	0							2	0	0
1049	27	2	1	1	1	1	0						4	1	0	0							2	0	0
1050	32	1	1	3	1	1	0						4	1	0	0							2	0	0
1051	33	1	1	3	1	1	0						4	1	0	0							2	0	0
1052	42	2	1	2	1	1	0						1	1	0	0							2	0	0
1053	35	2	1	3	1	1	0						4	1	0	0							2	0	0
1054	29	2	1	3	1	1	0						4	1	0	0	0	0					4	0	0
1055	26	1	1	1	2	1	0						4	1	0	0							2	0	0
1056	26	1	1	1	2	1	0						4	1	0	0	0	0					4	0	0
1057	27	2	1	2	1	1	0						4	1	0	0							2	0	0
1058	26	1	1	1	2	1	0						1	1	0	0							2	0	0
1059	27	1	1	1	2	1	0						4	1	0	0							2	0	0
1060	30	2	1	1	1	1	0						4	1	0	0							2	0	0
1061	31	1	1	3	1	1	0						4	1	0	0							2	0	0
1062	27	2	1	1	2	1	0						4	1	0	0							2	0	0
1063	28	2	1	3	1	1	0						4	1	0	0							2	0	0
1064	32	2	1	2	2	1	0						4	1	0	0							2	0	0
1065	34	2	1	3	1	1	0						4	1	0	0	0	0					4	0	0
1066	26	1	2	1	2	1	0						4	1	0	0							2	0	0
1067	41	1	2	3	2	1	0						1	1	0	0							2	0	0
1068	26	2	1	1	2	3	0						1	1	0	0	0						3	0	0
1069	42	2	1	5	2	1	1		Ya	Ya			2	1	0	0							2	0	0
1070	46	1	1	3	2	1	0						4	1	0	0							2	0	0
1071	39	2	1	2	2	1	0						4	1	0	0							2	0	0
1072	29	2	1	2	2	1	0						4	1	0	0							2	0	0
1073	37	2	2	2	2	1	0						4	1	0	0							2	0	0
1074	24	1	1	4		1	0						4	1	0	0							2	0	0
1075	30	2	2	2	2	3	0						4	1	0	0							2	0	0
1076	23	1	2	4		1	0						4	1	0	0							2	0	0
1077	40	1	2	4		1	0						4	1	0	0							2	0	0
1078	19	1	1	4		1	0						4	1	0	0	0	0					4	0	0
1079	32	2	1	3	2	3	1	Ya					1	1	0	0							2	0	0
1080	29	2	1	2	1	3	1		Ya				1	1	0	0							2	0	0
1081	35	1	1	3	1	1	1			Ya			1	1	0	0							2	0	0
1082	25	2	1	3	2	1	0						4	1	0	0							2	0	0
1083	26	2	1	3	2	1	0						4	1	0	0							2	0	0
1084	30	1	1	3	2	1	0						1	1	0	0							2	0	0
1085	29	2	1	3	2	1	0						4	1	0	0							2	0	0
1086	27	1	1	3	2	1	1		Ya				4	1	0	0							2	0	0
1087	24	1	1	3	2	1	0						1	1	0	0							2	0	0
1088	32	1	1	3	2	1	0						4	1	0	0							2	0	0
1089	24	2	1	3	2	1	0						1	1	0	0	0						3	0	0
1090	29	1	1	1	1	1	0						1	1	0	0							2	0	0
1091	35	2	1	2	2	1	0						4	1	0	0							2	0	0
1092	28	2	2	2	2	1	0						4	1	0	0							2	0	0
1093	28	2	2	5	2	1	0						4	1	0	0							2	0	0
1094	33	2	2	5	2	1	0						4	1	0	0							2	0	0
1095	25	2	2	5	2	1	0						4	1	0	0							2	0	0
1096	28	2	1	1	1	1	1					Ya	4	1	0	0	0						3	0	0
1097	20	2	1	5	2	1	0						4	1	0	0							2	0	0
1098	35	2	1	1	1	1	0						1	1	0	0							2	0	0
1099	57	1	2	3	1	1	0						4	1	0	0							2	0	0
1100	49	1	2	3	1	1	0						4	1	0	0							2	0	0
1101	36	1	2	3	2	1	0						4	1	0	0							2	0	0
1102	58	1	1	3	2	1	1	Ya	Ya	Ya			4	1	0	0							2	0	0
1103	28	2	1	2	1	1	0						4	1	0	0							2	0	0
1104	53	2	1	2	2	1	1		Ya				1	1	0	0							2	0	0
1105	33	2	1	3	2	1	0						1	1	0	0							2	0	0
1106	36	1	1	3	1	1	0						4	1	0	0							2	0	0
1107	31	2	1	2	2	1	0						1	1	0	0							2	0	0
1108	38	2	1	2	2	1	1		Ya				1	1	0	0							2	0	0
1109	35	2	1	1	2	1	0						4	1	0	0							2	0	0
1110	32	2	1	1	1	1	0						4	1	0	0							2	0	0
1111	39	2	1	2	1	1	0						4	1	0	0							2	0	0
1112	39	1	1	1	1	1	0						4	1	0	0							2	0	0
1113	60	2	1	3	1	1	0						4	1	0	0							2	0	0
1114	36	2	1	3	1	1	0						4	1	0	0							2	0	0
1115	37	2	1	3	1	1	0						4	1	0	0							2	0	0
1116	33	2	1	3	1	1	0						4	1	0	0							2	0	0
1117	32	1	1	3	1	1	0						4	1	0	0							2	0	0
1118	32	1	1	3	1	1	0						4	1	0	0							2	0	0
1119	32	2	1	3	1	1	0						1	1	0	0							2	0	0
1120	34	1	1	3	1	1	0						4	1	0	0							2	0	0
1121	33	1	1	1	1	1	0						4	1	0	0							2	0	0
1122	33	1	1	1	1	1	0						4	1	0	0							2	0	0
1123	30	2	1	3	1	1	0						4	1	0	0							2	0	0
1124	34	2	1	3	1	1	0						4	1	0	0							2	0	0
1125	40	2	1	3	1	1	0						4	1	0	0							2	0	0
1126	36	2	1	3	1	1	0						1	1	0	0							2	0	0
1127	34	2	1	1	1	1	0						1	1	0	0	0						3	0	0
1128	37	2	1	1	1	1	0						1	1	0	0							2	0	0
1129	54	2	1	3	1	1	0						1	1	0	0							2	0	0
1130	40	2	1	3	1	1	0						1	1	0	0							2	0	0
1131	33	2	1	3	1	1	0						1	1	0	0							2	0	0
1132	29	2	1	3	1	1	0						1	1	0	0							2	0	0
1133	34	1	1	3	1	1	0						1	1	0	0							2	0	0
1134	47	1	1	3	1	1	0						1	1	0	0							2	0	0
1135	32	2	2	3	1	1	0						1	1	0	0							2	0	0
1136	39	1	2	5	2	1	0						4	1	0	0							2	0	0
1137	42	2	1	5	2	1	0						4	1	0	0							2	0	0
1138	31	2	1	3	2	1	0						1	1	0	0							2	0	0
1139	53	2	1	3	2	1	0						4	1	0	0							2	0	0
1140	35	2	2	3	2	1	0						4	1	0	0							2	0	0
1141	34	1	1	5	2	1	0						4	1	0	0							2	0	0
1142	36	2	2	3	2	1	0						1	1	0	0							2	0	0
1143	31	2	1	5	2	1	0						4	1	0	0							2	0	0
1144	29	1	2	3	2	1	0						4	1	0	0	0	0					4	0	0
1145	45	1	2	5	2	1	0						4	1	0	0							2	0	0
1146	37	1	1	5	2	1	0						4	1	0	0							2	0	0
1147	32	2	1	3	2	1	0						4	1	0	0							2	0	0
1148	25	2	2	3	2	1	1			Ya			4	1	0	0							2	0	0
1149	37	1	2	5	2	1	0						4	1	0	0							2	0	0
1150	51	2	2	5	2	1	0						4	1	0	0							2	0	0
1151	36	1	2	5	2	1	0						4	1	0	0							2	0	0
1152	33	2	2	5	2	1	0						1	1	0	0							2	0	0
1153	38	2	1	5	2	1	0						4	1	0	0							2	0	0
1154	39	2	1	3	2	1	0						4	1	0	0							2	0	0
1155	37	2	1	3	2	1	1		Ya				1	1	0	0							2	0	0
1156	35	1	1	3	2	1	1		Ya	Ya		Ya	4	1	0	0							2	0	0
1157	34	2	1	3	2	1	0						4	1	0	0							2	0	0
1158	39	2	1	3	1	1	0						1	1	0	0							2	0	0
1159	34	2	1	3	1	1	0						1	1	0	0							2	0	0
1160	31	2	1	3	2	1	0						4	1	0	0							2	0	0
1161	32	2	1	3	2	1	0						4	1	0	0							2	0	0
1162	29	2	1	3	1	1	0						1	1	0	0							2	0	0
1163	35	2	1	3	1	1	0						1	1	0	0							2	0	0
1164	37	2	1	2		1	0						1	1	0	0							2	0	0
1165	30	1	1	3	2	1	0						4	1	0	0							2	0	0
1166	50	1	1	3	2	1	0						1	1	0	0							2	0	0
1167	27	2	1	2	1	1	0						4	1	0	0							2	0	0
1168	27	1	1	1	1	1	0						4	1	0	0							2	0	0
1169	26	2	2	1	2	1	0						4	1	0	0							2	0	0
1170	39	1	2	5	2	1	0						4	1	0	0							2	0	0
1171	32	2	1	5	2	1	0						4	1	0	0							2	0	0
1172	30	2	1	1	1	1	0						1	4	0	0							2	0	0
1173	46	2	1	2		1	0						1	1	0	0							2	0	0
1174	28	2	1	1	1	1	0						4	1	0	0							2	0	0
1175	38	2	1	3	1	1	0						1	1	0	0							2	0	0
1176	31	1	1	3	1	1	0						1	1	0	0							2	0	0
1177	36	2	1	3	1	1	0						1	1	0	0							2	0	0
1178	36	2	1	3	1	1	0						1	1	0	0							2	0	0
1179	37	2	1	1	1	1	0						1	1	0	0							2	0	0
1180	37	2	1	3	1	1	0						1	1	0	0							2	0	0
1181	34	2	1	3	1	1	0						1	1	0	0							2	0	0
1182	33	2	1	3	1	1	0						4	1	0	0							2	0	0
1183	35	2	1	3	1	1	0						1	1	0	0							2	0	0
1184	35	2	1	3	1	1	0						1	1	0	0							2	0	0
1185	34	2	1	3	1	1	0						1	1	0	0							2	0	0
1186	55	1	1	3	1	1	0						4	1	0	0							2	0	0
1187	30	2	1	3	1	1	0						1	1	0	0							2	0	0
1188	54	2	1	3	1	1	0						1	1	0	0							2	0	0
1189	39	2	1	1	1	1	0						4	1	0	0							2	0	0
1190	35	2	1	1	1	1	0						1	1	0	0							2	0	0
1191	29	1	1	1	1	1	0						4	1	0	0							2	0	0
1192	33	1	1	1	1	1	0						1	1	0	0							2	0	0
1193	28	2	1	3	1	1	0						1	1	0	0							2	0	0
1194	43	1	1	3		1	0						4	1	0	0							2	0	0
1195	26	2	1	2	2	1	0						4	1	0	0							2	0	0
1196	29	1	1	1		1	0						4	1	0	0							2	0	0
1197	46	2	1	2		1	0						4	1	0	0							2	0	0
1198	30	2	1	1	1	3	0						1	1	0	0							2	0	0
1199	28	2	1	2	1	1	0						1	1	0	0							2	0	0
1200	40	1	1	3	1	1	0						1	1	0	0							2	0	0
1201	34	2	1	1	2	1	0						1	1	0	0							2	0	0
1202	34	2	1	1		1	0						1	1	0	0							2	0	0
1203	29	2	1	2		1	0						4	1	0	0							2	0	0
1204	40	2	1	1	2	3	0						1	1	0	0	0	0	0	0			6	0	0
1205	33	1	1	3	1	1	0						1	1	0	0							2	0	0
1206	27	1	1	3	1	1	1	Ya		Ya			1	1	0	0							2	0	0
1207	27	2	1	3	1	1	0						1	1	0	0							2	0	0
1208	29	2	1	2	1	1	0						1	1	0	0							2	0	0
1209	33	2	1	2	1	3	0						1	1	0	0	0						3	0	0
1210	31	2	1	1	1	1	0						1	1	0	0							2	0	0
1211	54	2	1	3	1	1	0						4	1	0	0							2	0	0
1212	36	2	1	3	1	1	0						1	1	0	0							2	0	0
1213	40	2	1	3	1	1	0						1	1	0	0							2	0	0
1214	37	2	2	2	2	1	0						4	1	0	0							2	0	0
1215	24	2	1	3	2	1	0						4	1	0	0	0	0					4	0	0
1216	40	2	1	2	2	1	0						4	1	0	0							2	0	0
1217	36	2	2	3	2	1	0						4	1	0	0							2	0	0
1218	52	2	2	5		2	0						2	2	0	0							2	0	0
1219	35	2	1	3	2	1	0						4	1	0	0							2	0	0
1220	50	1	1	3	2	1	0						4	1	0	0							2	0	0
1221	32	1	2	3	2	1	0						4	1	0	0	0	0					4	0	0
1222	48	1	2	3	1	1	0						1	1	0	0	0						3	0	0
1223	37	1	1	4	1	3	0						1	1	0	0							2	0	0
1224	32	2	2	2	2	1	0						4	1	0	0							2	0	0
1225	48	2	1	2	2	3	0						1	1	0	0							2	0	0
1226	38	2	2	3	1	1	0						4	1	0	0							2	0	0
1227	33	2	1	5	2	1	0						4	1	0	0							2	0	0
1228	31	2	2	3	2	1	0						4	1	0	0							2	0	0
1229	36	1	1	5	2	1	0						4	1	0	0							2	0	0
1230	35	1	2	3	2	1	0						1	1	0	0							2	0	0
1231	33	1	1	4	2	1	1						4	1	0	0							2	0	0
1232	29	2	1	3	2	1	0						4	1	0	0							2	0	0
1233	26	2	1	1		1	0						4	1	0	0							2	0	0
1234	28	2	1	1	2	1	0						4	1	0	0							2	0	0
1235	32	2	1	3	2	1	0						1	1	0	0							2	0	0
1236	44	2	1	1	2	1	0						1	1	0	0							2	0	0
1237	30	1	1	3	2	1	0						4	1	0	0							2	0	0
1238	34	1	1	3	2	1	0						4	1	0	0							2	0	0
1239	26	2	1	1	2	1	0						4	1	0	0							2	0	0
1240	30	2	1	3	2	1	0						4	1	0	0							2	0	0
1241	35	2	2	3	2	1	0						4	1	0	0							2	0	0
1242	34	2	1	5	2	1	0						1	1	0	0							2	0	0
1243	26	2	2	1	2	1	0						4	1	0	0							2	0	0
1244	33	2	1	5	2	1	0						4	1	0	0							2	0	0
1245	32	1	1	3	2	1	0						4	1	0	0							2	0	0
1246	33	1	1	3	1	1	0						1	1	0	0							2	0	0
1247	34	1	2	3	2	1	0						4	1	0	0							2	0	0
1248	24	1	1	4	2	1	0						1	1	0	0							2	0	0
1249	33	1	1	3	1	3	0						1	1	0	0							2	0	0
1250	47	2	1	2	1	1	0						1	1	0	0							2	0	0
1251	39	1	2	3	2	1	0						1	1	0	0							2	0	0
1252	26	1	1	4		1	0						1	1	0	0							2	0	0
1253	40	2	2	2	2	1	0						1	1	0	0							2	0	0
1254	35	1	1	5	2	1	0						4	1	0	0							2	0	0
1255	37	2	2	3	2	1	0						4	1	0	0							2	0	0
1256	40	2	1	5	2	1	0						1	1	0	0							2	0	0
1257	27	2	2	1	2	1	0						1	1	0	0							2	0	0
1258	38	2	1	5	2	1	0						4	1	0	0							2	0	0
1259	31	2	1	3	2	1	0						4	1	0	0							2	0	0
1260	36	2	1	1	2	1	0						1	1	0	0							2	0	0
1261	39	2	1	2	2	1	0						1	1	0	0							2	0	0
1262	39	2	1	3	2	1	0						4	1	0	0							2	0	0
1263	32	2	1	3	2	1	0						4	1	0	0	0	0	0				5	0	0
1264	26	2	1	1	2	1	0						1	1	0	0							2	0	0
1265	35	1	1	3	1	1	0						4	1	0	0							2	0	0
1266	43	2	1	3	2	1	0						4	1	0	0							2	0	0
1267	46	2	1	3	2	1	0						4	1	0	0							2	0	0
1268	24	2	1	3	2	1	0						1	1	0	0	0	0					4	0	0
1269	56	1	1	3	2	1	0						4	1	0	0							2	0	0
1270	46	2	1	3	2	1	0						1	1	0	0							2	0	0
1271	33	1	1	3	2	1	0						4	1	0	0	0						3	0	0
1272	33	1	1	3	2	1	1	Ya	Ya	Ya			4	1	0	0							2	0	0
1273	28	2	2	1		1	1			Ya			4	1	0	0							2	0	0
1274	30	2	1	4	2	2	0						1	1	0	0							2	0	0
1275	35	2	2	1	2	1	0						4	1	0	0							2	0	0
1276	18	1	2	4	2	2	0						2	2	0	0							2	0	0
1277	29	2	1	4	2	2	0						1	4	0	0							2	0	0
1278	27	2	2	1	1	1	0						4	1	0	0							2	0	0
1279	39	2	1	3	2	1	0						4	1	0	0							2	0	0
1280	44	1	2	3	2	1	0						4	1	0	0							2	0	0
1281	55	1	1	3	2	1	0						4	1	0	0							2	0	0
1282	36	1	1	1	1	1	0						4	1	0	0							2	0	0
1283	29	2	1	1	1	1	0						4	1	0	0							2	0	0
1284	27	1	1	1	1	1	0						4	1	0	0							2	0	0
1285	30	1	1	1	1	1	0						1	1	0	0							2	0	0
1286	29	2	1	1	1	1	0						4	1	0	0							2	0	0
1287	29	2	1	3	2	1	0						4	1	0	0							2	0	0
1288	34	2	1	2	2	1	0						4	1	0	0	0	0					4	0	0
1289	36	2	1	2	2	1	0						4	1	0	0							2	0	0
1290	44	2	2	3	2	1	0						4	1	0	0							2	0	0
1291	32	2	1	5	2	1	0						4	1	0	0							2	0	0
1292	42	1	1	3	2	1	0						4	1	0	0							2	0	0
1293	31	2	2	3	2	1	1					Ya	4	1	0	0							2	0	0
1294	31	2	2	5	2	1	0						4	1	0	0							2	0	0
1295	35	2	2	5	2	1	0						4	1	0	0							2	0	0
1296	33	2	1	5	2	1	0						4	1	0	0							2	0	0
1297	29	2	2	3	2	1	0						4	1	0	0							2	0	0
1298	27	2	2	5	2	1	0						4	1	0	0							2	0	0
1299	36	2	2	5	2	1	0						4	1	0	0							2	0	0
1300	26	2	2	5	2	1	0						4	1	0	0							2	0	0
1301	44	2	2	5	2	1	0						4	1	0	0							2	0	0
1302	33	2	1	5	2	1	0						4	1	0	0							2	0	0
1303	28	1	2	3	1	5	0						2	2	0	0							2	0	0
1304	39	2	1	5	2	1	0						4	1	0	0							2	0	0
1305	38	1	1	3	2	1	0						4	1	0	0							2	0	0
1306	54	2	2	2	2	1	0						4	1	0	0							2	0	0
1307	39	2	1	5	2	1	0						4	1	0	0							2	0	0
1308	27	2	1	3	2	1	0						4	1	0	0	0	0					4	0	0
1309	41	2	1	1	2	1	0						4	1	0	0							2	0	0
1310	27	2	1	3	2	1	0						4	1	0	0							2	0	0
1311	31	1	1	3	2	1	0						4	1	0	0							2	0	0
1312	30	2	1	1	2	1	0						4	1	0	0	0						3	0	0
1313	33	1	1	3	2	3	1			Ya			4	1	0	0							2	0	0
1314	32	2	1	1	1	1	0						1	1	0	0							2	0	0
1315	33	2	2	2		1	0						4	1	0	0							2	0	0
1316	48	2	2	4	2	1	0						4	1	0	0							2	0	0
1317	41	2	1	4	2	1	0						4	1	0	0	0						3	0	0
1318	33	2	1	3	1	3	0						4	1	0	0	0	0					4	0	0
1319	40	1	1	1	2	3	0						1	3	0	0	0						3	0	0
1320	42	1	1	1	2	3	0						1	3	0	0	0	0					4	0	0
1321	31	1	1	3	1	3	0						1	3	0	0	0	0					4	0	0
1322	28	2	1	1	2	3	0						1	3	0	0	0	0	0				5	0	0
1323	31	2	1	1	2	3	0						1	3	0	0	0	0					4	0	0
1324	30	2	2	1	2	3	0						1	3	0	0							2	0	0
1325	42	2	1	2	1	3	0						1	3	0	0							2	0	0
1326	36	2	2	3	2	1	0						4	1	0	0							2	0	0
1327	29	2	2	1	2	1	0						4	1	0	0							2	0	0
1328	34	1	2	4	1	1	0						4	1	0	0							2	0	0
1329	28	1	2	4	1	1	0						1	1	0	0							2	0	0
1330	36	1	2	4	1	1	0						4	1	0	0							2	0	0
1331	34	2	2	4	1	1	0						4	1	0	0							2	0	0
1332	21	2	2	4		1	0						1	1	0	0							2	0	0
1333	31	2	1	4		1	1			Ya			1	1	0	0	0						3	0	0
1334	32	1	1	1	2	1	0						2	1	0	0							2	0	0
1335	31	2	2	1	2	1	0						4	1	0	0							2	0	0
1336	43	1	2	4	1	1	0						4	1	0	0							2	0	0
1337	42	2	1	4	1	1	0						4	1	0	0	0	0					4	0	0
1338	27	2	1	1	2	3	0						1	3	0	0							2	0	0
1339	32	2	1	3	2	1	0						4	1	0	0							2	0	0
1340	28	2	2	3	2	1	0						4	1	0	0							2	0	0
1341	32	2	2	4	1	1	0						4	1	0	0							2	0	0
1342	22	1	2	4	1	1	0						4	1	0	0							2	0	0
1343	45	2	2	4	1	1	0						4	1	0	0							2	0	0
1344	36	2	2	4	2	1	0						4	1	0	0							2	0	0
1345	39	2	2	4		1	0						4	1	0	0							2	0	0
1346	26	1	2	4	1	1	0						1	1	0	0							2	0	0
1347	26	1	1	5	2	1	0						4	1	0	0							2	0	0
1348	29	2	1	2	2	1	0						4	1	0	0							2	0	0
1349	29	2	1	1	2	1	0						4	1	0	0							2	0	0
1350	42	1	1	1	1	1	0						1	1	0	0							2	0	0
1351	26	2	1	2	1	1	0						1	1	0	0							2	0	0
1352	30	2	1	1	1	1	0						1	1	0	0							2	0	0
1353	24	2	1	3	1	1	0						1	1	0	0							2	0	0
1354	24	2	1	3	1	1	0						1	1	0	0							2	0	0
1355	40	1	2	1	1	1	0						2	1	0	0							2	0	0
1356	28	2	1	1	1	1	0						1	1	0	0	0	0					4	0	0
1357	28	1	1	1	2	1	0						1	1	0	0							2	0	0
1358	37	2	1	1	1	1	0						4	1	0	0							2	0	0
1359	25	2	1	2	2	3	0						4	1	0	0							2	0	0
1360	29	2	1	3	1	1	0						1	1	0	0							2	0	0
1361	25	1	1	3	1	1	0						1	1	0	0							2	0	0
1362	31	2	1	1	1	1	0						1	1	0	0							2	0	0
1363	32	2	1	1	2	1	0						1	1	0	0							2	0	0
1364	24	1	1	3	1	1	0						1	1	0	0							2	0	0
1365	22	1	1	3	1	1	0						1	1	0	0							2	0	0
1366	29	2	1	2	1	1	0						1	1	0	0							2	0	0
1367	37	2	2	2	1	1	0						1	1	0	0							2	0	0
1368	42	2	2	5	2	1	0						1	1	0	0							2	0	0
1369	34	2	1	5	2	1	0						1	1	0	0							2	0	0
1370	43	1	2	1	1	1	0						1	1	0	0							2	0	0
1371	36	2	1	5	2	1	0						1	1	0	0							2	0	0
1372	30	2	1	1	2	1	0						1	1	0	0							2	0	0
1373	27	2	1	3	2	1	0						1	1	0	0							2	0	0
1374	33	2	2	1	2	1	0						1	1	0	0							2	0	0
1375	32	1	2	5	2	1	0						1	1	0	0							2	0	0
1376	32	2	1	3	2	1	0						1	1	0	0							2	0	0
1377	36	2	1	2	2	1	0						1	1	0	0							2	0	0
1378	29	1	1	3	2	1	0						1	1	0	0							2	0	0
1379	41	2	1	5	2	1	0						1	1	0	0							2	0	0
1380	33	2	1	3	2	1	0						1	1	0	0							2	0	0
1381	28	1	1	3	2	1	0						1	1	0	0							2	0	0
1382	30	1	1	3	2	1	0						1	1	0	0							2	0	0
1383	34	2	1	3	2	1	0						1	1	0	0	0	0					4	0	0
1384	27	2	1	3	2	1	0						1	1	0	0							2	0	0
1385	35	2	1	1	2	1	0						1	1	0	0							2	0	0
1386	46	2	2	4	2	1	0						1	1	0	0							2	0	0
1387	28	2	2	4	2	1	0						1	1	0	0							2	0	0
1388	47	1	2	5	2	1	0						1	1	0	0							2	0	0
1389	48	1	1	5	2	1	0						1	1	0	0							2	0	0
1390	29	2	1	3	2	1	0						1	1	0	0							2	0	0
1391	41	1	1	3	2	1	0						1	1	0	0							2	0	0
1392	41	1	1	3	2	1	0						1	1	0	0							2	0	0
1393	30	2	1	2	1	1	0						1	1	0	0							2	0	0
1394	35	1	1	3	2	1	0						1	1	0	0							2	0	0
1395	36	1	1	3	2	1	0						1	1	0	0							2	0	0
1396	28	2	1	1	1	1	0						1	1	0	0							2	0	0
1397	26	1	2	3	1	1	0						1	1	0	0							2	0	0
1398	27	1	1	4	2	1	0						1	1	0	0							2	0	0
1399	35	1	1	3	2	1	0						1	1	0	0							2	0	0
1400	36	1	2	1	2	1	0						1	1	0	0							2	0	0
1401	52	2	1	4	2	1	0						1	1	0	0							2	0	0
1402	41	2	2	3	2	1	0						1	1	0	0							2	0	0
1403	20	1	1	4	1	1	0						1	1	0	0							2	0	0
1404	30	1	2	3	2	1	0						1	1	0	0							2	0	0
1405	20	2	1	4	2	1	0						1	1	0	0							2	0	0
1406	56	2	2	3	2	1	0						1	1	0	0							2	0	0
1407	40	2	2	5	2	1	0						1	1	0	0							2	0	0
1408	46	2	1	5	2	1	0						1	1	0	0							2	0	0
1409	51	1	1	1	2	1	0						1	1	0	0							2	0	0
1410	34	2	2	1	2	1	0						1	1	0	0	0						3	0	0
1411	18	1	2	4	2	1	0						1	1	0	0							2	0	0
1412	20	1	1	4	2	1	0						1	1	0	0							2	0	0
1413	29	2	1	3	2	1	0						1	1	0	0							2	0	0
1414	41	1	2	3	2	1	0						1	1	0	0							2	0	0
1415	55	1	2	4	1	1	0						1	1	0	0							2	0	0
1416	55	1	1	4	1	1	0						1	1	0	0							2	0	0
1417	32	2	2	2	1	1	0						1	1	0	0							2	0	0
1418	27	1	2	4	2	1	0						1	1	0	0							2	0	0
1419	52	2	2	4	1	1	0						1	1	0	0							2	0	0
1420	41	2	2	3	2	1	0						1	1	0	0							2	0	0
1421	26	1	2	4	2	1	0						1	1	0	0							2	0	0
1422	28	1	1	4	2	1	0						1	1	0	0							2	0	0
1423	29	1	2	1	2	1	0						1	1	0	0							2	0	0
1424	51	2	2	4	2	1	0						1	1	0	0							2	0	0
1425	25	1	2	4	2	1	0						1	1	0	0							2	0	0
1426	48	2	2	4	1	1	0						1	1	0	0							2	0	0
1427	45	2	2	4	2	1	0						1	1	0	0							2	0	0
1428	32	2	2	4	2	1	0						1	1	0	0							2	0	0
1429	42	2	2	4	2	1	0						1	1	0	0							2	0	0
1430	39	1	1	5	2	1	0						1	1	0	0							2	0	0
1431	44	2	1	1	2	1	0						1	1	0	0							2	0	0
1432	39	2	2	1	2	1	0						1	1	0	0							2	0	0
1433	33	2	2	1	2	1	0						1	1	0	0							2	0	0
1434	31	1	1	4	2	1	0						1	1	0	0							2	0	0
1435	29	2	2	1	1	1	0						1	1	0	0							2	0	0
1436	21	2	2	4	2	1	0						1	1	0	0							2	0	0
1437	24	2	1	4	2	1	0						1	1	0	0							2	0	0
1438	36	2	2	3	2	1	0						1	1	0	0							2	0	0
1439	48	2	2	4	2	1	0						1	1	0	0							2	0	0
1440	36	1	1	3	2	1	0						1	1	0	0							2	0	0
1441	33	2	2	3	2	1	0						1	1	0	0							2	0	0
1442	39	2	1	5	2	1	0						1	1	0	0							2	0	0
1443	33	1	1	1	1	1	0						1	1	0	0							2	0	0
1444	24	1	1	3	1	1	0						1	1	0	0							2	0	0
1445	41	1	1	3	1	1	0						1	1	0	0							2	0	0
1446	27	2	1	2	1	1	0						1	1	0	0							2	0	0
1447	25	2	1	2	1	1	0						1	1	0	0							2	0	0
1448	29	2	1	1	1	1	0						1	1	0	0							2	0	0
1449	23	2	1	3	1	1	0						1	1	0	0							2	0	0
1450	30	1	1	3	2	1	0						1	1	0	0							2	0	0
1451	34	2	2	2	2	1	0						1	1	0	0							2	0	0
1452	34	2	1	5	2	1	0						1	1	0	0							2	0	0
1453	34	2	1	2	2	1	0						1	1	0	0							2	0	0
1454	30	2	1	2	2	1	0						1	1	0	0							2	0	0
1455	36	2	1	2	2	1	0						1	1	0	0							2	0	0
1456	52	2	2	2	2	1	0						1	1	0	0							2	0	0
1457	22	2	2	4	2	1	0						1	1	0	0							2	0	0
1458	27	1	1	4	2	1	0						1	1	0	0							2	0	0
1459	40	1	1	1	2	1	0						1	1	0	0	0	0					4	0	0
1460	28	1	1	3	2	1	0						1	1	0	0							2	0	0
1461	32	2	1	1	2	1	0						1	1	0	0							2	0	0
1462	27	2	1	2	2	1	0						1	1	0	0							2	0	0
1463	25	2	1	2	2	1	0						1	1	0	0							2	0	0
1464	30	2	1	3	2	1	0						1	1	0	0							2	0	0
1465	39	1	1	3	2	1	0						1	1	0	0							2	0	0
1466	39	2	2	2	2	1	0						1	1	0	0							2	#REF!	0
1467	45	2	2	5	2	1	0						1	1	0	0							2	0	0
1468	32	1	1	4	1	1	0						1	1	0	0							2	0	0
1469	30	2	1	2	2	1	0						1	1	0	0							2	0	0
1470	36	2	1	2	2	1	0						1	1	0	0							2	0	0
1471	48	2	1	2	1	1	0						1	1	0	0							2	0	0
1472	37	2	1	1	1	1	0						1	1	0	0							2	0	0
1473	35	2	1	1	1	1	0						1	1	0	0							2	0	0
1474	30	2	1	2	2	1	0						1	1	0	0							2	0	0
1475	26	2	1	1	1	1	0						1	1	0	0							2	0	0
1476	28	2	2	3	1	1	0						1	1	0	0							2	0	0
1477	43	1	2	3	2	1	0						4	1	0	0	0	0					4	0	0
1478	32	2	1	5		1	0						4	1	0	0							2	0	0
1479	54	2	1	2	2	1	0						4	1	0	0	0	0					4	0	0
1480	50	2	1	2	2	1	0						2	1	0	0							2	0	0
1481	27	1	2	5		1	0						4	1	0	0							2	0	0
1482	43	2	1	4		1	0						1	1	0	0							2	0	0
1483	46	2	1	2	2	1	0						4	1	0	0							2	0	0
1484	35	2	2	2		1	0						4	1	0	0							2	0	0
1485	57	1	1	3	2	1	1		Ya			Ya	4	1	0	0							2	0	0
1486	24	1	2	3	1	1	0						1	1	0	0							2	0	0
1487	43	1	1	3	1	1	0						4	1	0	0							2	0	0
1488	27	2	2	2	1	1	0						4	1	0	0							2	0	0
1489	42	1	1	3	2	1	0						4	1	0	0							2	0	0
1490	54	1	2	3	2	1	0						1	1	0	0							2	0	0
1491	32	1	1	1	2	1	0						1	1	0	0							2	0	0
1492	29	2	1	2	1	1	0						4	1	0	0							2	0	0
1493	25	1	1	3	2	1	0						4	1	0	0							2	0	0
1494	38	1	2	3	2	1	0						4	1	0	0							2	0	0
1495	39	1	2	5	2	1	1	Ya					4	1	0	0							2	0	0
1496	35	2	1	5	2	1	0						4	1	0	0							2	0	0
1497	32	1	1	3	2	1	0						4	1	0	0							2	0	0
1498	50	1	1	3	2	1	0						4	1	0	0							2	0	0
1499	37	1	2	1	2	1	0						4	1	0	0							2	0	0
1500	35	2	1	5	2	1	0						4	1	0	0							2	0	0
1501	30	2	1	2	1	1	0						4	1	0	0							2	0	0
1502	32	2	1	2	2	1	0						4	1	0	0							2	0	0
1503	27	1	1	2	2	1	0						4	1	0	0							2	0	0
1504	30	1	1	3	1	1	0						4	1	0	0							2	0	0
1505	36	1	1	1	2	1	0						4	1	0	0							2	0	0
1506	36	2	1	2	2	1	0						4	1	0	0							2	0	0
1507	46	2	1	2	2	1	0						4	1	0	0							2	0	0
1508	34	2	2	2	2	1	0						4	1	0	0							2	0	0
1509	38	2	1	2	2	1	0						1	1	0	0							2	0	0
1510	46	2	1	2	2	1	0						4	1	0	0							2	0	0
1511	42	1	1	3	2	1	0						4	1	0	0							2	0	0
1512	31	1	1	3	2	1	0						4	1	0	0							2	0	0
1513	33	1	2	3	2	1	0						4	1	0	0							2	0	0
1514	51	2	1	3	2	1	0						4	1	0	0							2	0	0
1515	41	2	2	2	1	1	0						4	1	0	0							2	0	0
1516	25	2	1	5	2	1	0						4	1	0	0							2	0	0
1517	27	2	2	3	2	1	1	Ya					1	1	0	0							2	0	0
1518	57	2	1	2	2	1	0						4	1	0	0							2	0	0
1519	35	2	2	3	2	1	0						4	1	0	0							2	0	0
1520	54	2	1	5	2	1	0						4	1	0	0							2	0	0
1521	46	2	1	2	2	1	0						4	1	0	0							2	0	0
1522	37	1	2	3	2	1	0						4	1	0	0							2	0	0
1523	55	1	1	3	1	1	0						1	1	0	0							2	0	0
1524	36	2	1	2	2	1	0						4	1	0	0							2	0	0
1525	36	2	1	3	2	1	0						4	1	0	0							2	0	0
1526	29	2	1	1	1	1	0						1	1	0	0							2	0	0
1527	43	1	1	3	1	1	0						1	1	0	0							2	0	0
1528	28	2	1	2	1	1	0						1	1	0	0							2	0	0
1529	32	2	2	2	1	1	0						1	1	0	0							2	0	0
1530	48	2	2	4		1	0						4	1	0	0							2	0	0
1531	52	2	1	4		1	0						4	1	0	0							2	0	0
1532	28	1	1	3	2	1	0						4	1	0	0							2	0	0
1533	42	2	1	2	2	1	0						4	1	0	0							2	0	0
1534	36	2	1	3	2	1	0						4	1	0	0							2	0	0
1535	30	2	2	3	2	1	0						4	1	0	0							2	0	0
1536	45	1	1	3	1	1	0						1	1	0	0							2	0	0
1537	39	2	1	3	2	1	0						4	1	0	0							2	0	0
1538	37	1	2	3	2	1	0						4	1	0	0							2	0	0
1539	28	2	2	5	2	1	0						4	1	0	0							2	0	0
1540	37	1	1	3	1	1	0						1	1	0	0							2	0	0
1541	40	1	1	3	2	1	0						4	1	0	0							2	0	0
1542	29	2	1	2	1	1	0						1	1	0	0							2	0	0
1543	29	2	1	1	1	1	0						1	1	0	0	0	0					4	0	0
1544	40	1	1	3	1	1	0						1	1	0	0							2	0	0
1545	23	1	1	3	1	1	0						1	1	0	0							2	0	0
1546	31	1	2	1	1	1	0						4	1	0	0							2	0	0
1547	54	1	2	5	2	1	0						4	1	0	0							2	0	0
1548	43	2	1	5	2	1	0						4	1	0	0							2	0	0
1549	42	2	1	3	2	1	0						4	1	0	0							2	0	0
1550	40	2	2	3	2	1	0						4	1	0	0							2	0	0
1551	38	2	2	5	2	1	0						1	1	0	0							2	0	0
1552	31	2	1	5	2	1	0						4	1	0	0							2	0	0
1553	23	1	1	3	1	1	0						4	1	0	0							2	0	0
1554	26	2	2	3	1	1	0						4	1	0	0							2	0	0
1555	32	1	2	4	2	1	0						1	1	0	0							2	0	0
1556	31	1	1	4		1	0						4	1	0	0							2	0	0
1557	29	2	2	2	2	1	0						4	1	0	0							2	0	0
1558	49	1	2	4		1	0						4	1	0	0							2	0	0
1559	47	2	2	4	2	1	0						4	1	0	0							2	0	0
1560	35	1	2	4		1	0						1	1	0	0							2	0	0
1561	19	1	2	4	2	1	0						1	1	0	0							2	0	0
1562	32	2	2	4	2	1	0						4	1	0	0							2	0	0
1563	35	2	2	4	2	1	0						4	1	0	0							2	0	0
1564	56	2	2	4	2	1	0						4	1	0	0							2	0	0
1565	43	2	2	5	2	1	0						1	1	0	0							2	0	0
1566	23	1	2	4	2	1	0						4	1	0	0							2	0	0
1567	35	1	2	4		1	0						4	1	0	0							2	0	0
1568	19	1	2	4		1	0						4	1	0	0							2	0	0
1569	37	2	2	4	2	1	0						4	1	0	0							2	0	0
1570	49	2	2	4	2	1	0						4	1	0	0							2	0	0
1571	47	2	2	4	2	1	0						4	1	0	0							2	0	0
1572	49	2	2	4	2	1	0						4	1	0	0							2	0	0
1573	21	2	2	4		1	0						4	1	0	0							2	0	0
1574	39	2	2	5	2	1	0						4	1	0	0							2	0	0
1575	57	2	2	4	1	1	0						4	1	0	0							2	0	0
1576	47	2	1	4		1	0						4	1	0	0							2	0	0
1577	39	1	1	1	2	1	0						4	1	0	0							2	0	0
1578	35	1	2	1	2	1	0						4	1	0	0							2	0	0
1579	43	1	2	4		1	0						4	1	0	0							2	0	0
1580	41	2	2	4	2	1	0						4	1	0	0							2	0	0
1581	34	1	1	4		1	0						1	1	0	0							2	0	0
1582	36	2	1	2	2	1	1	Ya					4	1	0	0	0	0	0				5	0	0
1583	35	2	1	1	1	1	0							1	0	0							2	0	0
1584	33	2	1	1	1	1	0							1	0	0							2	0	0
1585	41	1	1	3	1	1	0							1	0	0							2	0	0
1586	35	2	1	3	2	1	0							1	0	0							2	0	0
1587	27	2	1	3	2	1	0							1	0	0							2	0	0
1588	32	1	1	3	2	1	0							1	0	0							2	0	0
1589	30	1	1	1	1	1	0							1	0	0							2	0	0
1590	30	1	1	3	2	1	0							1	0	0							2	0	0
1591	29	2	1	1	2	1	0							1	0	0							2	0	0
1592	30	2	1	2	2	1	0							1	0	0							2	0	0
1593	35	1	1	3	1	1	0							1	0	0							2	0	0
1594	32	2	1	2	2	1	0							1	0	0							2	0	0
1595	34	2	1	2	1	1	0						1	1	0	0							2	0	0
1596	32	2	1	2	1	1	0						4	1	0	0							2	0	0
1597	37	2	1	2	1	2	0						1	4	0	0							2	0	0
1598	34	2	1	2	1	3	0						1	3	0	0							2	0	0
1599	26	2	1	3	1	2	0						1	4	0	0							2	0	0
1600	26	2	1	3	1	2	0						1	3	0	0							2	0	0
1601	35	2	1	2	1	1	0						4	1	0	0	0	0					4	0	0
1602	28	2	1	2	1	2	0						1	3	0	0							2	0	0
1603	34	1	2	4	2	2	0						1	3	0	0							2	0	0
1604	48	2	1	2	2	2	0						1	4	0	0							2	0	0
1605	30	1	1	3	2	2	0						1	3	0	0							2	0	0
1606	29	2	1	3	1	3	0						1	3	0	0	0	0					4	0	0
1607	42	1	1	3	1	3	0						1	1	0	0							2	0	0
1608	28	2	1	2		2	0						1	3	0	0							2	0	0
1609	52	2	2	2	2	1	0						4	1	0	0							2	0	0
1610	27	2	1	1		1	0						4	1	0	0							2	0	0
1611	42	2	2	3		1	0						4	1	0	0							2	0	0
1612	45	1	2	3	2	1	0						4	1	0	0							2	0	0
1613	37	2	2	5	2	1	0						4	1	0	0							2	0	0
1614	41	2	2	5	2	1	0						4	1	0	0							2	0	0
1615	27	2	1	2	2	1	0						4	1	0	0							2	0	0
1616	30	2	1	2	2	1	0						4	1	0	0							2	0	0
1617	28	2	2	3	2	1	0						4	1	0	0							2	0	0
1618	27	1	2	4	2	1	0						4	1	0	0							2	0	0
1619	57	2	1	2	2	1	0						1	1	0	0							2	0	0
1620	31	1	2	4	2	1	0						4	1	0	0							2	0	0
1621	36	2	1	2	2	1	0						1	1	0	0							2	0	0
1622	29	2	1	1	2	1	0						4	1	0	0							2	0	0
1623	26	1	2	4	2	1	0						4	1	0	0							2	0	0
1624	31	2	1	2	2	1	0						4	1	0	0							2	0	0
1625	36	2	1	3	2	1	0						4	1	0	0							2	0	0
1626	27	2	1	2	2	1	0						4	1	0	0							2	0	0
1627	41	2	2	2	2	1	0						4	1	0	0							2	0	0
1628	52	1	1	3	2	1	0						1	1	0	0							2	0	0
1629	31	2	1	3	2	1	0						1	1	0	0							2	0	0
1630	39	2	1	2	2	1	0						1	1	0	0							2	0	0
1631	27	1	1	3	1	1	0						1	1	0	0							2	0	0
1632	44	1	1	3	1	1	0						1	1	0	0							2	0	0
1633	43	1	1	3	1	1	0						4	1	0	0							2	0	0
1634	32	2	1	2		1	0						4	1	0	0							2	0	0
1635	35	1	1	3	1	1	0						4	1	0	0							2	0	0
1636	28	2	1	3	1	1	0						4	1	0	0							2	0	0
1637	37	2	1	3	2	1	0						4	1	0	0							2	0	0
1638	34	2	2	4	2	1	0						4	1	0	0							2	0	0
1639	47	2	1	2	1	1	0						4	1	0	0							2	0	0
1640	34	2	2	5	2	1	0						4	1	0	0							2	0	0
1641	37	2	2	5	2	1	0						4	1	0	0							2	0	0
1642	30	2	1	2	2	1	0						4	1	0	0							2	0	0
1643	34	2	2	5	2	1	0						4	1	0	0							2	0	0
1644	43	2	1	2	1	1	0						1	1	0	0							2	0	0
1645	29	2	1	2	1	1	0						1	1	0	0							2	0	0
1646	40	2	1	2	1	1	0						4	1	0	0							2	0	0
1647	45	1	2	3	1	1	0						4	1	0	0							2	0	0
1648	47	1	2	3	1	1	0						4	1	0	0							2	0	0
1649	41	2	2	5	2	1	0						4	1	0	0							2	0	0
1650	26	2	1	3	2	1	0						4	1	0	0	0	0					4	0	0
1651	32	1	1	3	1	1	0						4	1	0	0	0	0					4	0	0
1652	27	2	1	3	2	1	0						4	1	0	0	0	0					4	0	0
1653	42	2	2	5	2	1	0						4	1	0	0							2	0	0
1654	29	2	1	3	1	1	0						4	1	0	0	0	0					4	0	0
1655	48	2	1	2	2	1	0						4	1	0	0							2	0	0
1656	36	2	2	4	2	1	0						4	1	0	0							2	0	0
1657	48	2	2	4		1	0						4	1	0	0							2	0	0
1658	33	2	2	5	1	1	1	Ya	Ya				1	1	0	0							2	0	0
1659	31	2	2	5	2	1	0						4	1	0	0							2	0	0
1660	37	1	1	3	2	1	0						4	1	0	0							2	0	0
1661	35	1	1	3	2	1	0						4	1	0	0							2	0	0
1662	36	2	1	3	2	1	0						4	1	0	0							2	0	0
1663	39	2	1	3	2	1	0						4	1	0	0							2	0	0
1664	31	2	1	3	2	1	0						4	1	0	0							2	0	0
1665	39	1	1	3	2	1	0						4	1	0	0							2	0	0
1666	34	2	1	2	2	1	0						4	1	0	0							2	0	0
1667	28	2	2	4		1	0						1	1	0	0							2	0	0
1668	32	2	1	3	2	1	0						4	1	0	0							2	0	0
1669	18	1	2	4		1	0						4	1	0	0							2	0	0
1670	31	2	1	2	2	1	0						4	1	0	0							2	0	0
1671	42	1	1	3	1	1	0						1	1	0	0							2	0	0
1672	25	1	1	3	1	1	0						1	1	0	0							2	0	0
1673	53	1	2	4		1	0						4	1	0	0							2	0	0
1674	28	1	2	4		1	0						4	1	0	0							2	0	0
1675	42	2	2	4	2	1	0						4	1	0	0							2	0	0
1676	55	2	2	4	2	1	0						4	1	0	0							2	0	0
1677	52	2	2	4	2	1	0						4	1	0	0							2	0	0
1678	43	2	2	5	2	1	0						4	1	0	0							2	0	0
1679	38	2	2	5	2	1	0						4	1	0	0							2	0	0
1680	38	2	1	3	2	1	0						4	1	0	0							2	0	0
1681	36	2	2	5	2	1	0						1	1	0	0							2	0	0
1682	33	2	1	2	2	1	0						1	1	0	0							2	0	0
1683	32	1	2	4		1	0						4	1	0	0							2	0	0
1684	40	1	2	4		1	0						4	1	0	0							2	0	0
1685	35	1	2	4		1	1		Ya	Ya			1	1	0	0							2	0	0
1686	29	2	1	3	2	1	0						4	1	0	0							2	0	0
1687	40	2	2	4	2	1	0						4	1	0	0							2	0	0
1688	37	1	2	4	1	1	0						4	1	0	0							2	0	0
1689	26	2	2	4	2	1	0						4	1	0	0							2	0	0
1690	39	2	2	4	1	1	0						4	1	0	0							2	0	0
1691	42	1	2	4	2	1	0						4	1	0	0							2	0	0
1692	26	1	2	3		1	0						4	1	0	0							2	0	0
1693	21	2	2	4	2	1	0						4	1	0	0							2	0	0
1694	19	1	2	3		1	0						1	1	0	0							2	0	0
1695	18	1	2	4	2	1	0						4	1	0	0							2	0	0
1696	21	1	2	4		1	0						4	1	0	0							2	0	0
1697	35	1	2	4		1	0						4	1	0	0							2	0	0
1698	50	2	2	4		1	0						1	1	0	0							2	0	0
1699	34	2	2	4	2	1	0						4	1	0	0							2	0	0
1700	50	2	2	4		1	0						4	1	0	0							2	0	0
1701	24	1	1	3		1	0						1	1	0	0							2	0	0
1702	31	2	1	3	2	1	0						4	1	0	0							2	0	0
1703	38	2	2	5	2	1	0						4	1	0	0							2	0	0
1704	40	2	2	5	2	1	0						4	1	0	0							2	0	0
1705	23	2	2	5	2	1	0						4	1	0	0							2	0	0
1706	40	2	2	5	2	1	0						4	1	0	0							2	0	0
1707	36	2	2	5		1	0						4	1	0	0							2	0	0
1708	23	1	1	3	1	1	0						4	1	0	0							2	0	0
1709	28	2	1	3	1	1	0						4	1	0	0							2	0	0
1710	34	1	1	3	1	1	0						4	1	0	0							2	0	0
1711	27	1	2	3	1	1	0						4	1	0	0							2	0	0
1712	44	2	2	4	2	1	0						4	1	0	0							2	0	0
1713	45	2	2	4	2	1	0						4	1	0	0							2	0	0
1714	23	1	2	4	1	1	0						4	1	0	0							2	0	0
1715	24	1	2	4	2	1	0						4	1	0	0							2	0	0
1716	27	1	2	4	2	1	0						4	1	0	0							2	0	0
1717	21	1	2	4	2	1	0						4	1	0	0							2	0	0
1718	30	2	1	2	1	1	0						1	1	0	0							2	0	0
1719	27	2	1	3	1	1	0						4	1	0	0							2	0	0
1720	24	2	1	3	1	1	0						4	1	0	0							2	0	0
1721	29	1	1	3	1	1	0						4	1	0	0							2	0	0
1722	41	1	2	4	2	1	0						4	1	0	0							2	0	0
1723	43	1	2	3	2	1	0						4	1	0	0							2	0	0
1724	28	2	2	2	2	1	0						4	1	0	0							2	0	0
1725	34	1	1	3	2	1	0						4	1	0	0							2	0	0
1726	30	1	2	4	2	1	0						4	1	0	0							2	0	0
1727	33	2	1	3	2	1	0						4	1	0	0							2	0	0
1728	35	2	2	2	2	1	0						4	1	0	0							2	0	0
1729	39	2	2	5	2	1	0						4	1	0	0							2	0	0
1730	52	2	2	4	2	1	0						4	1	0	0							2	0	0
1731	27	1	1	3	2	1	0						4	1	0	0							2	0	0
1732	36	2	1	2	2	1	0						4	1	0	0							2	0	0
1733	29	2	1	1	2	1	0						4	1	0	0							2	0	0
1734	44	2	2	3	2	1	0						4	1	0	0							2	0	0
1735	41	1	1	3	2	1	0						4	1	0	0							2	0	0
1736	34	1	1	2	2	1	0						1	1	0	0							2	0	0
1737	28	2	2	4	2	1	0						4	1	0	0							2	0	0
1738	41	1	1	3	2	1	0						4	1	0	0							2	0	0
1739	31	2	1	2	2	1	0						4	1	0	0							2	0	0
1740	29	2	1	2	2	1	0						4	1	0	0							2	0	0
1741	34	2	1	2	1	1	1						4	1	0	0							2	0	0
1742	43	2	1	2	2	1	0						1	1	0	0							2	0	0
1743	31	2	1	2	2	1	0						4	1	0	0							2	0	0
1744	39	2	1	2	2	1	0						4	1	0	0							2	0	0
1745	29	2	1	2	2	1	0						4	1	0	0							2	0	0
1746	28	2	1	2	2	1	0						4	1	0	0							2	0	0
1747	29	1	2	3	1	1	0						1	1	0	0							2	0	0
1748	36	1	2	3	1	1	0						4	1	0	0							2	0	0
1749	44	1	2	3	1	1	0						4	1	0	0							2	0	0
1750	26	1	2	4	2	1	0						4	1	0	0							2	0	0
1751	38	1	1	3	2	1	0						4	1	0	0							2	0	0
1752	37	2	2	5	2	1	0						4	1	0	0							2	0	0
1753	28	2	1	2	2	1	0						4	1	0	0							2	0	0
1754	33	2	1	1	2	1	0						4	1	0	0							2	0	0
1755	35	2	2	5	2	1	0						4	1	0	0							2	0	0
1756	27	2	2	3	2	1	0						4	1	0	0							2	0	0
1757	28	2	1	2	2	1	0						4	1	0	0							2	0	0
1758	32	2	1	2	2	2	0						3	2	0	0							2	0	0
1759	31	2	1	2	2	1	0						4	1	0	0							2	0	0
1760	35	2	1	2	2	1	0						4	1	0	0							2	0	0
1761	30	1	2	4	2	1	0						4	1	0	0							2	0	0
1762	41	1	2	3	2	1	0						4	1	0	0							2	0	0
1763	23	1	2	4	2	1	0						1	1	0	0							2	0	0
1764	36	2	1	2	2	1	0						4	1	0	0							2	0	0
1765	28	1	2	5	2	1	0						4	1	0	0							2	0	0
1766	44	1	2	4	2	1	0						4	1	0	0							2	0	0
1767	26	2	1	2	2	3	0						1	2	0	0	0	0					4	0	0
1768	40	1	1	3		1	0						4	1	0	0							2	0	0
1769	39	1	1	1	2	2	0						1	3	0	0							2	0	0
1770	39	2	1	2	2	3	1		Ya	Ya		Ya	1	3	0	0	0	0					4	0	0
1771	32	1	2	4	2	1	0						4	1	0	0							2	0	0
1772	38	2	1	2	2	1	0						4	1	0	0							2	0	0
1773	26	2	1	3	1	1	0						1	1	0	0							2	0	0
1774	42	2	1	2	1	1	0						2	1	0	0							2	0	0
1775	38	1	2	4	2	1	0						4	1	0	0							2	0	0
1776	33	2	1	2	1	1	0						4	1	0	0							2	0	0
1777	44	2	1	1	2	1	0						4	1	0	0							2	0	0
1778	34	2	1	1		1	0						4	1	0	0							2	0	0
1779	29	2	1	1	2	3	1	Ya	Ya	Ya		Ya	4	1	0	0							2	0	0
1780	30	2	2	4	2	1	0						1	3	0	0							2	0	0
1781	23	1	1	3	1	1	0						1	1	0	0							2	0	0
1782	41	1	2	4	2	1	0						4	1	0	0							2	0	0
1783	22	1	2	4		1	0						1	1	0	0							2	0	0
1784	24	2	2	3	2	1	0						4	1	0	0							2	0	0
1785	24	2	2	3	2	1	0						1	1	0	0							2	0	0
1786	27	1	2	4		1	0						4	1	0	0							2	0	0
1787	56	2	2	4	2	1	0						4	1	0	0							2	0	0
1788	27	1	2	4	1	1	0						1	1	0	0							2	0	0
1789	37	2	1	3	2	1	0						4	1	0	0							2	0	0
1790	38	2	2	4		1	0						4	1	0	0							2	0	0
1791	37	2	2	4		1	0						4	1	0	0							2	0	0
1792	42	1	2	3	2	1	0						4	1	0	0							2	0	0
1793	31	1	2	4		1	0						4	1	0	0							2	0	0
1794	32	2	2	4	2	1	0						4	1	0	0							2	0	0
1795	60	2	2	4	2	1	0						1	1	0	0							2	0	0
1796	53	2	2	4	2	1	0						1	1	0	0							2	0	0
1797	48	2	2	4	2	1	0						4	1	0	0							2	0	0
1798	24	2	2	4	1	1	0						1	1	0	0							2	0	0
1799	40	1	2	4		1	0						1	1	0	0							2	0	0
1800	39	1	2	4	2	1	0						2	1	0	0							2	0	0
1801	22	1	2	4		1	0						1	1	0	0							2	0	0
1802	25	1	2	4		1	0						4	1	0	0							2	0	0
1803	29	1	2	4	2	1	0						4	1	0	0							2	0	0
1804	35	2	2	5	2	1	0						4	1	0	0							2	0	0
1805	21	2	2	4	2	1	0						1	1	0	0							2	0	0
1806	23	2	2	4	2	1	0						4	1	0	0							2	0	0
1807	28	2	1	2	2	1	0						4	1	0	0							2	0	0
1808	44	1	2	4		1	0						4	1	0	0							2	0	0
1809	34	2	2	4	2	1	0						4	1	0	0							2	0	0
1810	36	2	2	4		1	0						4	1	0	0							2	0	0
1811	39	1	2	4		1	0						4	1	0	0							2	0	0
1812	24	2	2	4		1	0						4	1	0	0							2	0	0
1813	28	2	1	2	1	1	0						4	1	0	0							2	0	0
1814	22	1	2	4	2	1	1		Ya	Ya			1	1	0	0							2	0	0
1815	24	1	1	3	1	1	0						1	1	0	0							2	0	0
1816	26	1	1	1		1	0						4	1	0	0							2	0	0
1817	29	2	1	3	2	1	0						4	1	0	0							2	0	0
1818	29	1	1	3	2	1	0						4	1	0	0							2	0	0
1819	28	2	1	1	2	1	0						1	1	0	0							2	0	0
1820	27	2	1	1	2	1	0						4	1	0	0							2	0	0
1821	27	1	1	3	1	1	0						1	1	0	0							2	0	0
1822	35	2	1	3	1	1	0						4	1	0	0							2	0	0
1823	41	1	2	3	1	1	0						4	1	0	0							2	0	0
1824	36	2	2	2	2	1	0						4	1	0	0							2	0	0
1825	33	1	2	4	2	1	0						4	1	0	0							2	0	0
1826	28	2	1	2	2	1	0						4	1	0	0							2	0	0
1827	38	2	1	3	2	1	0						4	1	0	0							2	0	0
1828	28	1	2	4	2	1	0						4	1	0	0							2	0	0
1829	22	2	2	4		1	0						1	1	0	0							2	0	0
1830	26	2	2	4	2	1	0						1	1	0	0							2	0	0
1831	33	2	2	5	2	1	0						4	1	0	0							2	0	0
1832	35	1	2	4	2	1	0						4	1	0	0							2	0	0
1833	36	2	2	4		1	0						1	1	0	0							2	0	0
1834	33	2	1	2	2	1	0						4	1	0	0							2	0	0
1835	29	2	1	2	1	1	0						4	1	0	0							2	0	0
1836	45	2	2	4	2	1	0						4	1	0	0							2	0	0
1837	29	2	1	2	2	1	0						1	1	0	0							2	0	0
1838	27	2	1	2	1	1	0						4	1	0	0							2	0	0
1839	27	2	1	2	1	1	0						4	1	0	0							2	0	0
1840	49	2	2	4	2	1	0						1	1	0	0							2	0	0
1841	35	2	2	3	2	1	0						4	1	0	0							2	0	0
1842	53	2	1	2	2	1	1			Ya			4	1	0	0							2	0	0
1843	28	2	1	2	2	1	0						4	1	0	0							2	0	0
1844	21	2	2	4	2	1	0						1	1	0	0							2	0	0
1845	48	1	2	3	1	1	0						4	1	0	0							2	0	0
1846	30	1	1	1	1	1	0						4	1	0	0	0	0					4	0	0
1847	56	2	2	2	2	1	0						4	1	0	0							2	0	0
1848	32	1	2	4	2	1	0						4	1	0	0							2	0	0
1849	27	2	1	2	2	1	0						4	1	0	0							2	0	0
1850	32	1	2	5	2	1	0						4	1	0	0							2	0	0
1851	35	1	1	1	2	1	0						4	1	0	0							2	0	0
1852	34	1	1	2	2	1	0						4	1	0	0							2	0	0
1853	29	1	1	3	2	1	0						1	1	0	0							2	0	0
1854	41	1	2	5	2	1	0						4	1	0	0							2	0	0
1855	30	1	2	3	2	1	0						4	1	0	0							2	0	0
1856	47	1	2	5	2	1	0						4	1	0	0							2	0	0
1857	26	2	1	1	2	3	1	Ya	Ya	Ya		Ya	4	1	0	0	0	0					4	0	0
1858	27	1	2	4	2	1	0						4	1	0	0							2	0	0
1859	30	2	1	2	2	1	0						1	1	0	0							2	0	0
1860	47	2	2	4		1	0								0	0							2	0	0
1861	47	2	2	4	1	1	0						4	1	0	0							2	0	0
1862	31	2	2	4	2	1	0						4	1	0	0							2	0	0
1863	45	1	2	4	2	1	0						4	1	0	0							2	0	0
1864	27	1	1	3	1	1	0						4	1	0	0							2	0	0
1865	41	1	2	4	2	1	0						4	1	0	0							2	0	0
1866	42	2	2	4	2	1	0						4	1	0	0							2	0	0
1867	22	1	2	4	2	1	0						4	1	0	0							2	0	0
1868	26	1	2	4		1	0						4	1	0	0							2	0	0
1869	39	1	2	4		1	0						4	1	0	0							2	0	0
1870	50	2	2	4		1	0						4	1	0	0							2	0	0
1871	39	2	2	4	2	1	0						4	1	0	0							2	0	0
1872	30	1	2	4		1	0						4	1	0	0							2	0	0
1873	40	2	2	4	2	1	0						4	1	0	0							2	0	0
1874	29	2	2	4	2	1	0						4	1	0	0							2	0	0
1875	52	2	2	4	2	1	0						4	1	0	0							2	0	0
1876	33	2	2	4	2	1	0						4	1	0	0							2	0	0
1877	49	1	2	4		1	0						4	1	0	0							2	0	0
1878	44	1	2	4	2	1	0						4	1	0	0							2	0	0
1879	40	2	2	4	2	1	0						4	1	0	0							2	0	0
1880	20	2	2	4	2	1	0						4	1	0	0							2	0	0
1881	34	1	2	4	2	1	0						4	1	0	0							2	0	0
1882	43	2	2	4	1	1	0						1	1	0	0							2	0	0
1883	22	1	2	3		1	0						4	1	0	0							2	0	0
1884	33	1	2	3	2	1	0						4	1	0	0							2	0	0
1885	30	1	2	4	2	1	0						4	1	0	0							2	0	0
1886	25	1	2	4	2	1	0						4	1	0	0							2	0	0
1887	23	2	2	4	2	1	0						4	1	0	0							2	0	0
1888	54	2	2	4	2	1	0						4	1	0	0							2	0	0
1889	41	2	2	4		1	0						4	1	0	0							2	0	0
1890	53	2	2	4		1	0						4	1	0	0							2	0	0
1891	20	1	2	4		1	0						4	1	0	0							2	0	0
1892	29	2	1	2	1	1	0						4	1	0	0							2	0	0
1893	27	2	1	2	1	1	0						4	1	0	0							2	0	0
1894	40	1	1	1	2	1	0						4	1	0	0							2	0	0
1895	20	2	2	4	2	1	0						4	1	0	0							2	0	0
1896	29	2	1	2	2	1	0						4	1	0	0							2	0	0
1897	24	2	2	4	2	1	0						1	1	0	0							2	0	0
1898	49	1	2	3	2	1	0						4	1	0	0							2	0	0
1899	32	2	2	4	2	1	0						4	1	0	0							2	0	0
1900	34	2	2	4	2	1	0						4	1	0	0							2	0	0
1901	40	2	2	3	2	1	0						4	1	0	0							2	0	0
1902	32	2	1	2	1	1	0						4	1	0	0							2	0	0
1903	20	1	2	4	2	1	0						4	1	0	0							2	0	0
1904	32	2	1	2	1	1	0						4	1	0	0							2	0	0
1905	21	1	2	4	2	1	1		Ya			Ya	4	1	0	0							2	0	0
1906	34	2	2	2	2	1	0						4	1	0	0							2	0	0
1907	30	2	2	2	2	1	0						4	1	0	0							2	0	0
1908	21	1	2	4	2	1	0						4	1	0	0							2	0	0
1909	37	1	2	4	2	1	0						4	1	0	0							2	0	0
1910	29	2	1	2	1	1	0						4	1	0	0							2	0	0
1911	36	1	2	4	2	1	0						4	1	0	0							2	0	0
1912	40	1	2	5	2	1	0						4	1	0	0							2	0	0
1913	31	1	1	1	2	1	0						4	1	0	0							2	0	0
1914	40	2	1	2	2	1	0						4	1	0	0							2	0	0
1915	21	2	2	4	2	1	1						4	1	0	0							2	0	0
1916	28	1	2	4		1	1	Ya		Ya			4	1	0	0							2	0	0
1917	26	1	1	3	1	1	0						1	1	0	0							2	0	0
1918	39	2	1	3	2	1	1			Ya			4	1	0	0							2	0	0
1919	29	2	1	2	2	1	0						4	1	0	0							2	0	0
1920	33	2	1	2	2	1	0						4	1	1	0	0	0					4	1	0
1921	31	2	1	2	1	1	0						4	1	0	0							2	0	0
1922	23	2	1	2	1	1	0						4	1	0	0							2	0	0
1923	34	2	2	5	2	1	0						4	1	0	0							2	0	0
1924	31	2	1	2	2	1	0						4	1	0	0							2	0	0
1925	21	1	2	4	2	1	0						4	1	0	0							2	0	0
1926	23	2	2	4	2	1	0						4	1	0	0							2	0	0
1927	27	2	1	2	1	1	0						4	1	0	0							2	0	0
1928	28	1	2	4		1	0						4	1	0	0							2	0	0
1929	19	2	2	4	2	1	0						4	1	0	0							2	0	0
1930	18	2	2	4	2	1	0						4	1	0	0							2	0	0
1931	19	1	2	4		1	0						4	1	0	0							2	0	0
1932	34	2	2	4		1	0						1	1	0	0							2	0	0
1933	19	1	2	4		1	0						4	1	0	0							2	0	0
1934	18	1	2	4		1	0						4	1	0	0							2	0	0
1935	38	2	2	4		1	0						4	1	0	0							2	0	0
1936	52	2	2	4		1	0						4	1	0	0							2	0	0
1937	24	2	2	4		1	0						4	1	0	0							2	0	0
1938	52	1	2	4		1	0						1	1	0	0							2	0	0
1939	37	1	2	4		1	0						4	1	0	0							2	0	0
1940	36	1	2	4		1	1		Ya			Ya	4	1	0	0							2	0	0
1941	24	1	2	4		1	0						4	1	0	0							2	0	0
1942	51	1	2	4		1	0						4	1	0	0							2	0	0
1943	34	2	1	1	1	1	0						4	1	0	0	0	0	0	0			6	0	0
1944	21	1	2	4	1	1	0						4	1	0	0							2	0	0
1945	44	1	2	4		1	0						4	1	0	0							2	0	0
1946	32	1	1	3	1	1	0						4	1	0	0							2	0	0
1947	18	1	2	4	2	1	0						4	1	0	0							2	0	0
1948	45	1	2	4		1	0						4	1	0	0							2	0	0
1949	26	1	2	4	2	1	0						4	1	0	0							2	0	0
1950	23	1	2	4		1	0						4	1	0	0							2	0	0
1951	31	2	1	3	1	1	0						4	1	0	0							2	0	0
1952	33	2	2	2	2	1	0						4	1	0	0							2	0	0
1953	26	2	1	2	2	1	0						4	1	0	0							2	0	0
1954	33	2	2	3	2	1	0						4	1	0	0							2	0	0
1955	28	1	1	2	2	1	0						4	1	0	0							2	0	0
1956	21	1	2	4	2	1	0						4	1	0	0							2	0	0
1957	34	2	1	2	1	1	0						4	1	0	0							2	0	0
1958	36	1	2	3	2	1	0						4	1	0	0							2	0	0
1959	28	2	1	2	1	1	0						4	1	0	0							2	0	0
1960	25	2	1	2	2	3	1	Ya	Ya	Ya			4	1	0	0	0	0					4	0	0
1961	42	1	2	4		1	0						4	1	0	0							2	0	0
1962	33	1	2	4		1	0						4	1	0	0							2	0	0
1963	32	1	2	4		1	0						4	1	0	0							2	0	0
1964	31	1	2	4		1	0						4	1	0	0							2	0	0
1965	36	1	1	3	1	1	0						4	1	0	0							2	0	0
1966	37	2	1	3	2	1	0						4	1	0	0							2	0	0
1967	39	2	2	5		1	0						4	1	0	0							2	0	0
1968	31	1	2	4		1	0						4	1	0	0							2	0	0
1969	41	1	2	4	2	1	0						4	1	0	0							2	0	0
1970	25	1	2	4	2	1	0						4	1	0	0							2	0	0
1971	28	2	1	1	1	1	0						4	4	0	0							2	0	0
1972	36	2	2	5		1	0						4	1	0	0							2	0	0
1973	28	2	1	3	1	1	0						4	1	0	0							2	0	0
1974	28	2	2	4	2	1	0						4	1	0	0							2	0	0
1975	20	2	2	4	2	1	0						4	1	0	0							2	0	0
1976	43	2	2	4	1	1	0						1	1	0	0							2	0	0
1977	23	2	2	4	2	1	0						1	1	0	0							2	0	0
1978	23	2	2	4	2	1	0						4	1	0	0							2	0	0
1979	38	1	2	4	2	1	0						4	1	0	0							2	0	0
1980	18	1	2	4	2	1	1						2	2	0	0							2	0	0
1981	34	2	2	4		1	0						4	1	0	0							2	0	0
1982	27	2	2	4		1	0						4	1	0	0							2	0	0
1983	27	2	1	1	1	1	0						4	1	0	0							2	0	0
1984	31	2	2	4	2	1	0						4	1	0	0							2	0	0
1985	24	1	2	4	2	1	0						4	1	0	0							2	0	0
1986	21	1	2	4	2	1	0						4	1	0	0							2	0	0
1987	38	1	2	5	2	1	0						4	1	0	0							2	0	0
1988	46	1	2	4	2	1	0						4	1	0	0							2	0	0
1989	52	1	2	3	1	1	0						4	1	0	0							2	0	0
1990	22	1	2	3	2	1	0						4	1	0	0							2	0	0
1991	38	2	1	2	1	1	0						4	1	0	0							2	0	0
1992	32	2	2	2	2	1	0						4	1	0	0							2	0	0
1993	27	1	1	3	1	1	0						4	1	0	0							2	0	0
1994	32	1	2	3	2	1	0						4	1	0	0							2	0	0
1995	27	2	1	2	2	1	0						4	1	0	0							2	0	0
1996	26	1	1	3	2	1	0						4	1	0	0							2	0	0
1997	36	2	1	2	1	1	0						4	1	0	0							2	0	0
1998	26	2	1	2	2	1	0						4	1	0	0							2	0	0
1999	23	1	2	5	2	1	0						4	1	0	0							2	0	0
[truncated: 90 more rows]

## Sheet: Sheet 2
Subject	Age	Gender	Clinical vs NonClinical	Profession	Workplace	Epid-link	Possible source of contact	Symptoms	Fever	Cough	Sore throat	SOB	Runny nose	PPE Set	Risk of exposure	1st swab result	2nd swab result	3rd swab result	4th swab result	5th swab result	6th swab result	7th swab result	8th swab result	Total_SwabDone	Total_Pos	Total_Pos	COVID	Antibody Rapid Test	Antibody Rapid Test2
2071	53	2	1	2	2	1	unsure	1	Ya	Ya		Ya		4	2	0	0							2	0	0	1	1	1
2072	58	2	1	2	2	2	2080 and 2089	1		Ya			Ya	1	3	1	1	1	0	0	0			6	3	1	1
2073	35	2	1	2	2	1	unsure	0						4	1	1	0	0	0	0				5	1	1	1
2074	28	2	1	1	1	2	unsure	1	Ya	Ya				1	3	1	1	0	1	0	0			6	3	1	1
2075	28	2	1	2	1	2	unsure	0						1	3	1	0	0	0					4	1	1	1
2076	27	2	1	1	2	1	unsure	0						1	1	0	1	0	0	0				5	1	1	1
2077	29	2	1	2	1	2	unsure	1	Ya	Ya	Ya			1	1	1	1	1	0	0	0	0	0	8	3	1	1
2078	31	2	1	2	1	2	2080 and 2084	1			Ya			2	3	0	1	1	0	0	0			6	2	1	1
2079	34	2	1	2	1	2	2080 and 2084	1	Ya	Ya				2	3	0	1	0	0					4	1	1	1
2080	53	2	1	2	1	2	*	0						2	4	1	1	1	1	0	0	1		7	5	1	1
2081	35	2	2	4	2	4	unsure	1		Ya	Ya			1	4	0	1	0	0	0				5	1	1	1
2082	60	2	1	2	1	2	2080 and 2089	0						1	3	1	0	0	0					4	1	1	1
2083	47	2	1	2	1	2	2080 and 2089	0						2	2	1	1	1	0	0	0			6	3	1	1
2084	29	2	1	2	1	2	2080	1	Ya	Ya			Ya	1	3	1	1	0	0	1	1	1		7	5	1	1
2085	37	2	1	2	1	2	2080 and 2084	0						2	2	1	1	0	0					4	2	1	1
2086	30	2	1	2	1	2	unsure	0						1	4	1	1	0	1	0	0	0	0	8	3	1	1
2087	29	2	1	2	2	2	2085	1		Ya				1	3	1	0	0	1	0	0			6	2	1	1
2088	33	2	1	2	2	1	unsure	0						4	1	1	0	0	1	0	0	0		7	2	1	1
2089	47	2	1	2	2	2	*	0						2	4	0	0							2	0	0	1
							*= HCW from other public hospital

## Sheet: Coding
Subject
Age	years
Gender	1_male	2_female
Clinical vs NonClinical	1_Clinical	2_NonClinical
Work Place	1_COVID area	2_non COVID area
Profession	1_doctor	2_nurse	3_allied health	4_ancillary staff	5_admin
Co-morbid	1_Yes	0_No
Epidlink	1_screening	2_contact with positive patient	3_second exposure	4_contact with PUI	5_second degree contact	6_indirect contact
Symptoms	1_Yes	0_No
Fever	1_Yes	0_No
Cough	1_Yes	0_No
Sore throat	1_Yes	0_No
SOB	1_Yes	0_No
Runny nose	1_Yes	0_No
PPE	1_yes	2_no	3_breach	4_non relevant	5_unknown
Risk of exposure	1_no identifiable risk	2_high risk	3_medium risk	4_low risk
1st swab result	1_positive	0_negative
2nd swab result	1_positive	0_negative
3rd swab result	1_positive	0_negative
4th swab result	1_positive	2_negative
5th swab result	1_positive	2_negative
6th swab result	1_positive	0_negative
7th swab result	1_positive	2_negative
8th swab result	1_positive	0_negative
Total swab done
Total positive swab
COVID	1_positive	0_negative
Antibody Rapid Test	1_positive	0_negative
